# Supplementary material for: Whole Genome Multi-Locus Sequence Typing and Genomic Single Nucleotide Polymorphism Analysis for Epidemiological Typing of Pseudomonas aeruginosa From Indonesian Intensive Care Units
Source: Front Microbiol. 2022 Jul 14;13:861222. doi: 10.3389/fmicb.2022.861222 (PMC9329958; doi:10.3389/fmicb.2022.861222)
Supplement: Supplementary file 1 [file Table_1.XLSX]

## Sheet: Metadata_Indo_P. aeruginosa
CNPA Strain ID	Patient ID	Isolation ID	MLST type	sample_type	Phase	Sample type	Sample collection date	Acquired/Imported *
BS3230	5	5	3278	swab	Post-intervention	throat	2015-02-11	acquired
BS2236	265	265	3277	swab	Pre-intervention	rectal	2013-10-07	imported
BS3390	327	327A	3275	swab	Post-intervention	throat	2015-12-11	acquired
BS3407	327	327B	3275	swab	Post-intervention	throat	2015-12-21	acquired
BS2212	162	162B	2951	swab	Pre-intervention	throat	2013-07-29	imported
BS2237	275	275A	1189	swab	Pre-intervention	throat	2013-10-11	imported
BS2238	275	275B	1189	swab	Pre-intervention	throat	2013-10-24	acquired
BS2365	NA	W4C_ENV	1182	environment	Pre-intervention	environment	2014-08-13	*acquired
BS3252	49	49A	1076	swab	Post-intervention	throat	2015-03-13	acquired
BS3253	49	49B	1076	swab	Post-intervention	rectal	2015-03-18	acquired
BS3254	49	49C	1076	swab	Post-intervention	throat	2015-03-18	acquired
BS3275	52	52B	1076	swab	Post-intervention	rectal	2015-03-18	acquired
BS3240	17	17A	823	swab	Post-intervention	rectal	2015-02-05	acquired
BS3241	17	17B	823	swab	Post-intervention	throat	2015-02-05	acquired
BS2172	19	19	823	respiratory	Pre-intervention	sputum	2013-04-16	acquired
BS3245	29	29	823	swab	Post-intervention	throat	2015-02-12	imported
BS2193	93	93B	823	swab	Pre-intervention	throat	2013-07-01	acquired
BS2192	93	93C	823	respiratory	Pre-intervention	sputum	2013-07-02	acquired
BS2196	98	98G	823	wound	Pre-intervention	tissue	2013-07-17	acquired
BS2213	162	162A	823	swab	Pre-intervention	rectal	2013-07-29	imported
BS2217	175	175	823	swab	Pre-intervention	rectal	2013-08-26	acquired
BS3344	211	211A	823	swab	Post-intervention	throat	2015-09-01	acquired
BS3345	211	211B	823	respiratory	Post-intervention	sputum	2015-09-07	acquired
BS3365	273	273A	823	swab	Post-intervention	rectal	2015-10-22	acquired
BS3366	273	273B	823	urine	Post-intervention	urine	2015-10-26	acquired
BS3367	273	273C	823	swab	Post-intervention	rectal	2015-10-29	acquired
BS3368	273	273D	823	swab	Post-intervention	throat	2015-10-29	acquired
BS2242	317	317	823	swab	Pre-intervention	rectal	2014-04-29	imported
BS2256	338	338	823	swab	Pre-intervention	rectal	2014-05-26	acquired
BS2344	342	342	823	respiratory	Pre-intervention	sputum	2014-06-11	acquired
BS2250	349	349A	823	swab	Pre-intervention	throat	2014-05-23	acquired
BS2255	349	349B	823	swab	Pre-intervention	throat	2014-05-23	acquired
BS2257	349	349C	823	respiratory	Pre-intervention	sputum	2014-05-28	acquired
BS2258	349	349D	823	urine	Pre-intervention	urine	2014-05-30	acquired
BS2246	351	351A	823	swab	Pre-intervention	rectal	2014-05-16	imported
BS2248	351	351B	823	swab	Pre-intervention	throat	2014-05-16	imported
BS2247	351	351C	823	swab	Pre-intervention	rectal	2014-05-18	imported
BS2249	351	351D	823	swab	Pre-intervention	throat	2014-05-18	imported
BS3409	352	352A	823	swab	Post-intervention	throat	2015-12-29	imported
BS3410	352	352B	823	swab	Post-intervention	throat	2016-01-08	imported
BS2251	362	362A	823	swab	Pre-intervention	rectal	2014-05-23	imported
BS2252	362	362B	823	swab	Pre-intervention	rectal	2014-05-23	imported
BS2253	362	362C	823	swab	Pre-intervention	throat	2014-05-23	imported
BS2254	362	362D	823	swab	Pre-intervention	throat	2014-05-23	imported
BS2340	370	370A	823	swab	Pre-intervention	rectal	2014-06-04	imported
BS2341	370	370B	823	swab	Pre-intervention	rectal	2014-06-04	imported
BS2260	370	370C	823	respiratory	Pre-intervention	sputum	2014-06-04	imported
BS2343	370	370D	823	swab	Pre-intervention	rectal	2014-06-09	imported
BS2342	370	370E	823	swab	Pre-intervention	throat	2014-06-09	imported
BS2345	385	385	823	respiratory	Pre-intervention	sputum	2014-06-17	acquired
BS2355	389	389	823	respiratory	Pre-intervention	sputum	2014-06-27	acquired
BS2358	410	410	823	respiratory	Pre-intervention	sputum	2014-07-14	acquired
BS2359	412	412A	823	swab	Pre-intervention	throat	2014-07-15	acquired
BS2367	412	412B	823	swab	Pre-intervention	throat	2014-08-18	acquired
BS2361	420	420	823	swab	Pre-intervention	throat	2014-07-16	acquired
BS2363	421	421B	823	swab	Pre-intervention	rectal	2014-07-21	acquired
BS2368	440	440	823	swab	Pre-intervention	throat	2014-08-18	acquired
BS2379	NA	115_ENV	823	environment	Pre-intervention	environment	2014-12-01	*acquired
BS2366	NA	W5C_ENV	823	environment	Pre-intervention	environment	2014-08-13	*acquired
BS2223	233	233A	620	swab	Pre-intervention	rectal	2013-09-23	acquired
BS2224	233	233B	620	swab	Pre-intervention	throat	2013-09-23	acquired
BS3331	194	194A	555	swab	Post-intervention	rectal	2015-07-07	imported
BS3332	194	194B	555	swab	Post-intervention	rectal	2015-07-10	imported
BS3242	25	25A	455	respiratory	Post-intervention	bal	2015-02-25	acquired
BS3243	25	25B	455	respiratory	Post-intervention	sputum	2015-03-10	acquired
BS3244	25	25C	455	swab	Post-intervention	throat	2015-03-11	acquired
BS3251	40	40	446	swab	Post-intervention	throat	2015-03-03	acquired
BS3277	62	62	446	swab	Post-intervention	rectal	2015-03-26	acquired
BS2202	98	98A	446	swab	Pre-intervention	rectal	2013-07-01	acquired
BS2201	98	98B	446	swab	Pre-intervention	throat	2013-07-01	acquired
BS2203	98	98C	446	swab	Pre-intervention	rectal	2013-07-08	acquired
BS2200	98	98D	446	respiratory	Pre-intervention	sputum	2013-07-08	acquired
BS2204	98	98E	446	swab	Pre-intervention	rectal	2013-07-15	acquired
BS2199	98	98F	446	respiratory	Pre-intervention	sputum	2013-07-15	acquired
BS2195	98	98H	446	respiratory	Pre-intervention	sputum	2013-08-12	acquired
BS2197	98	98I	446	urine	Pre-intervention	urine	2013-08-12	acquired
BS2205	98	98J	446	swab	Pre-intervention	rectal	2013-08-26	acquired
BS2198	98	98K	446	respiratory	Pre-intervention	sputum	2013-09-02	acquired
BS2208	128	128	446	swab	Pre-intervention	throat	2013-07-04	imported
BS2373	NA	34A_ENV	446	environment	Pre-intervention	environment	2014-12-01	*acquired
BS2374	NA	34B_ENV	446	environment	Pre-intervention	environment	2014-12-01	*acquired
BS2375	NA	44A_ENV	446	environment	Pre-intervention	environment	2014-12-01	*acquired
BS2376	NA	44B_ENV	446	environment	Pre-intervention	environment	2014-12-01	*acquired
BS2364	NA	W2A_ENV	446	environment	Pre-intervention	environment	2014-08-13	*acquired
BS2170	6	6A	357	swab	Pre-intervention	rectal	2013-04-10	acquired
BS3246	37	37A	357	swab	Post-intervention	rectal	2015-02-27	acquired
BS3247	37	37B	357	swab	Post-intervention	rectal	2015-03-03	acquired
BS3248	38	38A	357	respiratory	Post-intervention	sputum	2015-02-23	imported
BS3249	38	38B	357	swab	Post-intervention	rectal	2015-02-23	imported
BS3250	38	38C	357	swab	Post-intervention	throat	2015-02-23	imported
BS2176	46	46A	357	swab	Pre-intervention	throat	2013-05-10	imported
BS3256	51	51B	357	swab	Post-intervention	throat	2015-03-13	acquired
BS3257	51	51C	357	respiratory	Post-intervention	sputum	2015-03-16	acquired
BS3266	51	51E	357	swab	Post-intervention	throat	2015-03-20	acquired
BS3267	51	51F	357	respiratory	Post-intervention	sputum	2015-03-31	acquired
BS3269	51	51H	357	wound	Post-intervention	wound	2015-04-04	acquired
BS3270	51	51I	357	respiratory	Post-intervention	sputum	2015-04-04	acquired
BS3271	51	51J	357	swab	Post-intervention	throat	2015-04-02	acquired
BS3274	52	52A	357	swab	Post-intervention	rectal	2015-03-13	acquired
BS3276	58	58	357	swab	Post-intervention	rectal	2015-03-18	acquired
BS3279	66	66B	357	swab	Post-intervention	throat	2015-04-06	acquired
BS3280	66	66C	357	swab	Post-intervention	throat	2015-04-13	acquired
BS3282	68	68B	357	swab	Post-intervention	throat	2015-03-31	acquired
BS3283	68	68C	357	swab	Post-intervention	rectal	2015-04-07	acquired
BS3311	82	82A	357	swab	Post-intervention	throat	2015-04-10	imported
BS3312	82	82B	357	swab	Post-intervention	throat	2015-04-16	imported
BS3314	85	85B	357	swab	Post-intervention	rectal	2015-04-20	acquired
BS3316	93	93	357	swab	Post-intervention	throat	2015-04-20	imported
BS3317	94	94	357	wound	Post-intervention	tissue	2015-05-08	acquired
BS3319	104	104	357	swab	Post-intervention	rectal	2015-05-15	acquired
BS3320	105	105	357	swab	Post-intervention	throat	2015-04-30	imported
BS3321	108	108	357	swab	Post-intervention	rectal	2015-06-11	acquired
BS3322	128	128A	357	swab	Post-intervention	throat	2015-05-28	acquired
BS3323	128	128B	357	swab	Post-intervention	rectal	2015-06-03	acquired
BS3324	129	129A	357	respiratory	Post-intervention	bal	2015-05-25	acquired
BS3325	129	129B	357	swab	Post-intervention	throat	2015-05-28	acquired
BS3326	129	129C	357	respiratory	Post-intervention	sputum	2015-06-16	acquired
BS3327	132	132A	357	swab	Post-intervention	rectal	2015-06-11	acquired
BS3328	132	132B	357	swab	Post-intervention	rectal	2015-06-18	acquired
BS3329	161	161	357	swab	Post-intervention	rectal	2015-06-19	acquired
BS3333	196	196	357	wound	Post-intervention	wound	2015-07-22	acquired
BS3336	203	203A	357	swab	Post-intervention	throat	2015-07-29	imported
BS3337	203	203B	357	respiratory	Post-intervention	bal	2015-07-29	imported
BS3338	203	203C	357	swab	Post-intervention	throat	2015-07-31	imported
BS3339	203	203D	357	swab	Post-intervention	throat	2015-08-12	imported
BS3340	203	203E	357	urine	Post-intervention	urine	2015-09-28	imported
BS3341	206	206	357	swab	Post-intervention	throat	2015-07-31	imported
BS3350	222	222B	357	urine	Post-intervention	urine	2015-09-18	acquired
BS3358	236	236A	357	swab	Post-intervention	rectal	2015-09-01	acquired
BS3359	236	236B	357	respiratory	Post-intervention	sputum	2015-09-07	acquired
BS3360	237	237A	357	swab	Post-intervention	throat	2015-09-01	imported
BS3362	240	240A	357	swab	Post-intervention	rectal	2015-07-10	acquired
BS3363	240	240B	357	swab	Post-intervention	throat	2015-07-10	acquired
BS3364	254	254	357	swab	Post-intervention	throat	2015-09-28	acquired
BS3370	286	286	357	swab	Post-intervention	rectal	2015-11-03	acquired
BS3379	318	318	357	swab	Post-intervention	throat	2015-11-30	imported
BS3380	324	324A	357	respiratory	Post-intervention	sputum	2015-12-04	imported
BS3381	324	324B	357	swab	Post-intervention	throat	2015-12-04	imported
BS3382	324	324C	357	swab	Post-intervention	rectal	2015-12-04	imported
BS3383	324	324D	357	swab	Post-intervention	rectal	2015-12-08	imported
BS3384	324	324E	357	swab	Post-intervention	throat	2015-12-08	imported
BS3385	324	324F	357	swab	Post-intervention	throat	2015-12-21	imported
BS3386	324	324G	357	blood	Post-intervention	blood	2015-12-28	imported
BS3387	324	324H	357	respiratory	Post-intervention	sputum	2016-01-06	imported
BS3388	324	324I	357	blood	Post-intervention	blood	2016-01-06	imported
BS3389	324	324J	357	blood	Post-intervention	blood	2016-01-06	imported
BS2348	395	395A	357	swab	Pre-intervention	rectal	2014-06-23	imported
BS2347	395	395B	357	swab	Pre-intervention	throat	2014-06-23	imported
BS2351	395	395C	357	swab	Pre-intervention	rectal	2014-06-25	imported
BS2352	395	395D	357	swab	Pre-intervention	rectal	2014-06-25	imported
BS2349	395	395E	357	swab	Pre-intervention	throat	2014-06-25	imported
BS2350	395	395F	357	swab	Pre-intervention	throat	2014-06-25	imported
BS2354	398	398	357	swab	Pre-intervention	rectal	2014-06-25	acquired
BS2360	419	419	357	swab	Pre-intervention	rectal	2014-07-15	acquired
BS3412	NA	66_ENV	357	environment	Post-intervention	environment	2015-01-01	*acquired
BS3413	NA	68_ENV	357	environment	Post-intervention	environment	2015-01-01	*acquired
BS3369	283	283	312	swab	Post-intervention	throat	2015-10-29	acquired
BS2228	247	247	274	swab	Pre-intervention	throat	2013-09-23	imported
BS3377	305	305	260	respiratory	Post-intervention	bronchial lavage	2015-11-24	imported
BS2244	335	335	253	respiratory	Pre-intervention	sputum	2014-05-19	acquired
BS3278	66	66A	244	swab	Post-intervention	throat	2015-03-23	imported
BS2184	71	71	244	swab	Pre-intervention	rectal	2013-05-31	acquired
BS2191	93	93A	244	swab	Pre-intervention	rectal	2013-06-24	acquired
BS2169	6	6B	235	respiratory	Pre-intervention	sputum	2013-04-19	acquired
BS2173	34	34	235	swab	Pre-intervention	rectal	2013-05-08	acquired
BS2175	46	46B	235	respiratory	Pre-intervention	sputum	2013-05-20	acquired
BS2179	46	46C	235	swab	Pre-intervention	throat	2013-05-20	acquired
BS2174	46	46D	235	respiratory	Pre-intervention	sputum	2013-06-03	acquired
BS2177	46	46E	235	swab	Pre-intervention	rectal	2013-06-10	acquired
BS2178	46	46F	235	swab	Pre-intervention	rectal	2013-06-19	acquired
BS2180	46	46G	235	swab	Pre-intervention	throat	2013-06-19	acquired
BS2182	48	48A	235	swab	Pre-intervention	throat	2013-05-21	acquired
BS2183	48	48B	235	swab	Pre-intervention	rectal	2013-05-30	acquired
BS2181	48	48C	235	swab	Pre-intervention	throat	2013-05-30	acquired
BS3255	51	51A	235	swab	Post-intervention	rectal	2015-03-13	acquired
BS3268	51	51G	235	blood	Post-intervention	blood	2015-03-30	acquired
BS3272	51	51K	235	blood	Post-intervention	blood	2015-04-04	acquired
BS3273	51	51L	235	blood	Post-intervention	blood	2015-04-04	acquired
BS3281	68	68A	235	swab	Post-intervention	rectal	2015-03-31	acquired
BS3284	72	72	235	swab	Post-intervention	rectal	2015-04-15	acquired
BS3285	80	80	235	swab	Post-intervention	rectal	2015-04-01	acquired
BS2185	83	83A	235	respiratory	Pre-intervention	sputum	2013-06-11	acquired
BS2186	83	83B	235	swab	Pre-intervention	throat	2013-06-12	acquired
BS3313	85	85A	235	respiratory	Post-intervention	sputum	2015-04-13	imported
BS3315	85	85C	235	swab	Post-intervention	throat	2015-04-20	imported
BS2187	87	87	235	swab	Pre-intervention	rectal	2013-06-13	acquired
BS2194	95	95	235	swab	Pre-intervention	throat	2013-06-17	imported
BS2206	101	101A	235	swab	Pre-intervention	rectal	2013-06-24	acquired
BS2207	101	101B	235	swab	Pre-intervention	throat	2013-06-24	acquired
BS2210	141	141A	235	swab	Pre-intervention	throat	2013-07-16	imported
BS2209	141	141B	235	wound	Pre-intervention	drain	2013-07-16	imported
BS2211	141	141C	235	swab	Pre-intervention	rectal	2013-07-23	imported
BS2216	166	166A	235	swab	Pre-intervention	rectal	2013-07-31	imported
BS2215	166	166B	235	swab	Pre-intervention	throat	2013-07-31	imported
BS2214	166	166C	235	urine	Pre-intervention	urine	2013-07-31	imported
BS2218	176	176A	235	swab	Pre-intervention	rectal	2013-08-21	acquired
BS2220	179	179	235	swab	Pre-intervention	rectal	2013-08-26	acquired
BS3330	184	184	235	swab	Post-intervention	rectal	2015-06-30	imported
BS3334	198	198A	235	respiratory	Post-intervention	sputum	2015-07-27	imported
BS3335	198	198B	235	swab	Post-intervention	rectal	2015-07-27	imported
BS2221	201	201	235	swab	Pre-intervention	throat	2013-08-30	imported
BS2222	205	205	235	swab	Pre-intervention	rectal	2013-09-05	acquired
BS3346	214	214	235	swab	Post-intervention	rectal	2015-08-07	imported
BS3347	220	220A	235	swab	Post-intervention	rectal	2015-08-11	acquired
BS3348	220	220B	235	swab	Post-intervention	throat	2015-08-11	acquired
BS3349	222	222A	235	respiratory	Post-intervention	sputum	2015-08-25	acquired
BS3354	228	228A	235	swab	Post-intervention	throat	2015-08-24	acquired
BS3355	228	228B	235	wound	Post-intervention	wound	2015-09-10	acquired
BS3356	228	228C	235	swab	Post-intervention	throat	2015-09-10	acquired
BS2225	237	237A	235	swab	Pre-intervention	rectal	2013-09-26	acquired
BS2227	237	237B	235	swab	Pre-intervention	throat	2013-09-26	acquired
BS2226	237	237C	235	swab	Pre-intervention	throat	2013-10-03	acquired
BS2229	256	256A	235	respiratory	Pre-intervention	sputum	2013-10-07	acquired
BS2231	256	256B	235	swab	Pre-intervention	rectal	2013-10-11	acquired
BS2233	256	256C	235	swab	Pre-intervention	throat	2013-10-11	acquired
BS2232	256	256D	235	wound	Pre-intervention	wound	2013-10-11	acquired
BS2230	256	256E	235	respiratory	Pre-intervention	sputum	2013-10-21	acquired
BS2234	256	256F	235	swab	Pre-intervention	throat	2013-10-24	acquired
BS2235	258	258	235	swab	Pre-intervention	throat	2013-10-04	acquired
BS2239	294	294	235	swab	Pre-intervention	throat	2013-10-31	acquired
BS3371	304	304A	235	respiratory	Post-intervention	sputum	2015-11-20	imported
BS3372	304	304B	235	swab	Post-intervention	rectal	2015-11-20	imported
BS3373	304	304C	235	swab	Post-intervention	throat	2015-11-20	imported
BS3374	304	304D	235	wound	Post-intervention	wound	2015-11-24	imported
BS3375	304	304E	235	wound	Post-intervention	tissue	2015-11-24	imported
BS3376	304	304F	235	swab	Post-intervention	throat	2015-11-24	imported
BS3378	307	307	235	respiratory	Post-intervention	sputum	2015-11-24	acquired
BS2240	312	312	235	swab	Pre-intervention	rectal	2014-04-23	imported
BS2241	318	318	235	respiratory	Pre-intervention	bronchoalveolar lavage	2014-04-29	acquired
BS3411	357	357	235	respiratory	Post-intervention	bal	2016-01-06	acquired
BS2259	364	364	235	swab	Pre-intervention	rectal	2014-05-28	acquired
BS2346	393	393	235	swab	Pre-intervention	rectal	2014-06-23	imported
BS2372	NA	3_ENV	235	environment	Pre-intervention	environment	2014-12-01	*acquired
BS3414	NA	78_ENV	235	environment	Post-intervention	environment	2015-01-01	*acquired
BS2369	NA	8A_ENV	235	environment	Pre-intervention	environment	2014-12-01	*acquired
BS2370	NA	8B_ENV	235	environment	Pre-intervention	environment	2014-12-01	*acquired
BS2371	NA	9_ENV	235	environment	Pre-intervention	environment	2014-12-01	*acquired
