# Supplementary material for: Whole Genome Multi-Locus Sequence Typing and Genomic Single Nucleotide Polymorphism Analysis for Epidemiological Typing of Pseudomonas aeruginosa From Indonesian Intensive Care Units
Source: Front Microbiol. 2022 Jul 14;13:861222. doi: 10.3389/fmicb.2022.861222 (PMC9329958; doi:10.3389/fmicb.2022.861222)
Supplement: Supplementary file 2 [file Data_Sheet_1.xlsx]

## Sheet: SNP_Filters
Filter	Info
Inter-SNP distance	Minimum 12 bp between SNPs.
Non-informative SNPs	Remove non-informative SNP positions (that are present in all the strains)
Absolute coverage	Total: 5, Forward: 1, Reverse: 1
Ambiguous bases	Remove positions with at least one ambiguous base.
Unreliable bases	Remove positions with at least one unreliable base.
Gaps	Remove positions with at least one gap.

## Sheet: ST235_SNPs_Metadata
Strain ID (ST235)	Patient ID	Isolation ID	Total SNP count	Retained SNPs including Non informative SNPs (Ref. PAO1)	Retained SNPs with strict filters (Ref. PAO1)	Acquired/Imported *	MLST PubMLST ST	MLST type	Sample type	Phase	Sample collection date	Patient deceased (Y/N)	Virulence genes numbr
BS2169_R1.fastq	6	6B	439406	35039	87	acquired	Cluster 67	235	sputum	Pre-intervention	2013-04-19	N	216
BS2173_R1.fastq	34	34	439440	35038	86	acquired	Cluster 67	235	rectal	Pre-intervention	2013-05-08	N	215
BS2179_R1.fastq	46	46C	466917	35040	88	acquired	Cluster 22	235	throat	Pre-intervention	2013-05-20	N	217
BS2175_R1.fastq	46	46B	466689	35040	88	acquired	Cluster 22	235	sputum	Pre-intervention	2013-05-20	N	216
BS2182_R1.fastq	48	48A	466050	35041	89	acquired	Cluster 22	235	throat	Pre-intervention	2013-05-21	Y	217
BS2181_R1.fastq	48	48C	465665	35040	88	acquired	Cluster 22	235	throat	Pre-intervention	2013-05-30	Y	217
BS2183_R1.fastq	48	48B	466874	35042	90	acquired	Cluster 22	235	rectal	Pre-intervention	2013-05-30	Y	217
BS2174_R1.fastq	46	46D	466037	35040	88	acquired	Cluster 22	235	sputum	Pre-intervention	2013-06-03	N	216
BS2177_R1.fastq	46	46E	462298	35040	88	acquired	Cluster 22	235	rectal	Pre-intervention	2013-06-10	N	217
BS2185_R1.fastq	83	83A	466489	35040	88	acquired	Cluster 22	235	sputum	Pre-intervention	2013-06-11	N	216
BS2186_R1.fastq	83	83B	466953	35041	89	acquired	Cluster 22	235	throat	Pre-intervention	2013-06-12	N	217
BS2187_R1.fastq	87	87	466459	35040	88	acquired	Cluster 22	235	rectal	Pre-intervention	2013-06-13	Y	216
BS2194_R1.fastq	95	95	463870	35040	88	imported	Cluster 22	235	throat	Pre-intervention	2013-06-17	N	217
BS2178_R1.fastq	46	46F	466644	35041	89	acquired	Cluster 22	235	rectal	Pre-intervention	2013-06-19	N	217
BS2180_R1.fastq	46	46G	466889	35044	92	acquired	Cluster 22	235	throat	Pre-intervention	2013-06-19	N	215
BS2206_R1.fastq	101	101A	472478	35016	64	acquired	Cluster 19	235	rectal	Pre-intervention	2013-06-24	N	219
BS2207_R1.fastq	101	101B	471266	35018	66	acquired	Cluster 19	235	throat	Pre-intervention	2013-06-24	N	219
BS2210_R1.fastq	141	141A	464999	35040	88	imported	Cluster 69	235	throat	Pre-intervention	2013-07-16	Y	217
BS2209_R1.fastq	141	141B	465472	35040	88	imported	Cluster 22	235	drain	Pre-intervention	2013-07-16	Y	217
BS2211_R1.fastq	141	141C	464806	35040	88	imported	Cluster 22	235	rectal	Pre-intervention	2013-07-23	Y	217
BS2215_R1.fastq	166	166B	466125	35015	63	imported	Cluster 21	235	throat	Pre-intervention	2013-07-31	Y	217
BS2214_R1.fastq	166	166C	468405	35015	63	imported	Cluster 21	235	urine	Pre-intervention	2013-07-31	Y	218
BS2218_R1.fastq	176	176A	470567	35011	59	acquired	Cluster 57	235	rectal	Pre-intervention	2013-08-21	Y	219
BS2220_R1.fastq	179	179	470915	35011	59	acquired	Cluster 57	235	rectal	Pre-intervention	2013-08-26	N	218
BS2221_R1.fastq	201	201	467564	35010	58	imported	Cluster 54	235	throat	Pre-intervention	2013-08-30	N	219
BS2222_R1.fastq	205	205	467255	35043	91	acquired	Cluster 65	235	rectal	Pre-intervention	2013-09-05	N	216
BS2227_R1.fastq	237	237B	465311	35040	88	acquired	Cluster 22	235	throat	Pre-intervention	2013-09-26	Y	217
BS2225_R1.fastq	237	237A	465760	35040	88	acquired	Cluster 22	235	rectal	Pre-intervention	2013-09-26	Y	217
BS2226_R1.fastq	237	237C	465891	35043	91	acquired	Cluster 22	235	throat	Pre-intervention	2013-10-03	Y	217
BS2235_R1.fastq	258	258	466193	35042	90	acquired	Cluster 22	235	throat	Pre-intervention	2013-10-04	Y	217
BS2229_R1.fastq	256	256A	469654	35012	60	acquired	Cluster 54	235	sputum	Pre-intervention	2013-10-07	N	217
BS2233_R1.fastq	256	256C	468165	35012	60	acquired	Cluster 54	235	throat	Pre-intervention	2013-10-11	N	218
BS2232_R1.fastq	256	256D	468111	35012	60	acquired	Cluster 54	235	wound	Pre-intervention	2013-10-11	N	219
BS2231_R1.fastq	256	256B	467618	35012	60	acquired	Cluster 54	235	rectal	Pre-intervention	2013-10-11	N	219
BS2230_R1.fastq	256	256E	467540	35012	60	acquired	Cluster 54	235	sputum	Pre-intervention	2013-10-21	N	219
BS2234_R1.fastq	256	256F	467996	35012	60	acquired	Cluster 54	235	throat	Pre-intervention	2013-10-24	N	219
BS2239_R1.fastq	294	294	468536	35013	61	acquired	Cluster 54	235	throat	Pre-intervention	2013-10-31	Y	218
BS2240_R1.fastq	312	312	467752	35013	61	imported	Cluster 54	235	rectal	Pre-intervention	2014-04-23	Y	218
BS2241_R1.fastq	318	318	469032	35015	63	acquired	Cluster 54	235	bronchoalveolar lavage	Pre-intervention	2014-04-29	Y	219
BS2259_R1.fastq	364	364	461790	35046	94	acquired	Cluster 66	235	rectal	Pre-intervention	2014-05-28	Y	217
BS2346_R1.fastq	393	393	475324	35015	63	imported	Cluster 58	235	rectal	Pre-intervention	2014-06-23	N	219
BS2372_R1.fastq	NA	3_ENV	469297	35014	62	*acquired	Cluster 53	235	environment	Pre-intervention	2014-12-01	NA	218
BS2371_R1.fastq	NA	9_ENV	466402	35014	62	*acquired	Cluster 55	235	environment	Pre-intervention	2014-12-01	NA	216
BS2370_R1.fastq	NA	8B_ENV	467458	35014	62	*acquired	Cluster 56	235	environment	Pre-intervention	2014-12-01	NA	219
BS2369_R1.fastq	NA	8A_ENV	467089	35014	62	*acquired	Cluster 53	235	environment	Pre-intervention	2014-12-01	NA	218
BS3414_R1.fastq	NA	78_ENV	463029	35042	90	*acquired	Cluster 70	235	environment	Post-intervention	2015-01-01	NA	218
BS3255_R1.fastq	51	51A	474842	35015	63	acquired	Cluster 18	235	rectal	Post-intervention	2015-03-13	Y	220
BS3268_R1.fastq	51	51G	470748	35015	63	acquired	Cluster 18	235	blood	Post-intervention	2015-03-30	Y	220
BS3281_R1.fastq	68	68A	449897	35037	85	acquired	Cluster 74	235	rectal	Post-intervention	2015-03-31	Y	219
BS3285_R1.fastq	80	80	436652	35006	54	acquired	Cluster 62	235	rectal	Post-intervention	2015-04-01	Y	218
BS3272_R1.fastq	51	51K	472425	35015	63	acquired	Cluster 18	235	blood	Post-intervention	2015-04-04	Y	218
BS3273_R1.fastq	51	51L	471755	35015	63	acquired	Cluster 18	235	blood	Post-intervention	2015-04-04	Y	219
BS3313_R1.fastq	85	85A	438134	35041	89	imported	Cluster 71	235	sputum	Post-intervention	2015-04-13	Y	217
BS3284_R1.fastq	72	72	470096	35016	64	acquired	Cluster 58	235	rectal	Post-intervention	2015-04-15	Y	219
BS3315_R1.fastq	85	85C	465549	35015	63	imported	Cluster 53	235	throat	Post-intervention	2015-04-20	Y	218
BS3330_R1.fastq	184	184	430478	35020	68	imported	Cluster 64	235	rectal	Post-intervention	2015-06-30	N	219
BS3334_R1.fastq	198	198A	466080	35018	66	imported	Cluster 17	235	sputum	Post-intervention	2015-07-27	N	219
BS3335_R1.fastq	198	198B	469827	35018	66	imported	Cluster 17	235	rectal	Post-intervention	2015-07-27	N	217
BS3346_R1.fastq	214	214	469014	35006	54	imported	Cluster 61	235	rectal	Post-intervention	2015-08-07	N	220
BS3348_R1.fastq	220	220B	466513	35005	53	acquired	Cluster 61	235	throat	Post-intervention	2015-08-11	N	219
BS3347_R1.fastq	220	220A	435261	35045	93	acquired	Cluster 72	235	rectal	Post-intervention	2015-08-11	N	217
BS3354_R1.fastq	228	228A	441314	35045	93	acquired	Cluster 23	235	throat	Post-intervention	2015-08-24	N	215
BS3349_R1.fastq	222	222A	438330	35044	92	acquired	Cluster 68	235	sputum	Post-intervention	2015-08-25	N	217
BS3355_R1.fastq	228	228B	438345	35045	93	acquired	Cluster 73	235	wound	Post-intervention	2015-09-10	N	216
BS3356_R1.fastq	228	228C	440047	35045	93	acquired	Cluster 23	235	throat	Post-intervention	2015-09-10	N	216
BS3371_R1.fastq	304	304A	495160	35011	59	imported	Cluster 20	235	sputum	Post-intervention	2015-11-20	N	219
BS3372_R1.fastq	304	304B	494146	35011	59	imported	Cluster 20	235	rectal	Post-intervention	2015-11-20	N	220
BS3373_R1.fastq	304	304C	473605	35012	60	imported	Cluster 60	235	throat	Post-intervention	2015-11-20	N	219
BS3374_R1.fastq	304	304D	506259	35011	59	imported	Cluster 20	235	wound	Post-intervention	2015-11-24	N	215
BS3376_R1.fastq	304	304F	495306	35011	59	imported	Cluster 20	235	throat	Post-intervention	2015-11-24	N	219
BS3375_R1.fastq	304	304E	495028	35012	60	imported	Cluster 20	235	tissue	Post-intervention	2015-11-24	N	220
BS3378_R1.fastq	307	307	468813	35012	60	acquired	Cluster 59	235	sputum	Post-intervention	2015-11-24	Y	220
BS3411_R1.fastq	357	357	457856	35011	59	acquired	Cluster 63	235	bal	Post-intervention	2016-01-06	Y	219

## Sheet: ST235_informative_wgSNPs_Annot.
#	Position	ST235-specific_informative_wgSNPs	Annotation	Non-informative SNPs	Inter-SNP distance	Absolute coverage	Ambiguous bases	Unreliable bases	Gaps
1	46327	G -> A	Protein encoding sequence predicted by BioNumerics	77% G (56/73)	0% (0/73) rejected	0% (0/73) rejected	0% (0/73) ambiguous	0% (0/73) N	0% (0/73) gaps
2	76816	C -> T	probable two-component sensor	99% C (72/73)	0% (0/73) rejected	0% (0/73) rejected	0% (0/73) ambiguous	0% (0/73) N	0% (0/73) gaps
3	103401	C -> T	Protein encoding sequence predicted by BioNumerics	56% C (41/73)	0% (0/73) rejected	0% (0/73) rejected	0% (0/73) ambiguous	0% (0/73) N	0% (0/73) gaps
4	151684	G -> A	Protein encoding sequence predicted by BioNumerics	99% G (72/73)	0% (0/73) rejected	0% (0/73) rejected	0% (0/73) ambiguous	0% (0/73) N	0% (0/73) gaps
5	155015	C -> T	two-component sensor NarX	99% C (72/73)	0% (0/73) rejected	0% (0/73) rejected	0% (0/73) ambiguous	0% (0/73) N	0% (0/73) gaps
6	155203	C -> T	two-component sensor NarX	56% C (41/73)	0% (0/73) rejected	0% (0/73) rejected	0% (0/73) ambiguous	0% (0/73) N	0% (0/73) gaps
7	167014	C -> T	Protein encoding sequence predicted by BioNumerics	92% C (67/73)	0% (0/73) rejected	0% (0/73) rejected	0% (0/73) ambiguous	0% (0/73) N	0% (0/73) gaps
8	183428	C -> T	Protein encoding sequence predicted by BioNumerics	99% C (72/73)	0% (0/73) rejected	0% (0/73) rejected	0% (0/73) ambiguous	0% (0/73) N	0% (0/73) gaps
9	204162	C -> G	Protein encoding sequence predicted by BioNumerics	95% C (69/73)	0% (0/73) rejected	0% (0/73) rejected	0% (0/73) ambiguous	0% (0/73) N	0% (0/73) gaps
10	208909	C -> T	hypothetical protein	56% C (41/73)	0% (0/73) rejected	0% (0/73) rejected	0% (0/73) ambiguous	0% (0/73) N	0% (0/73) gaps
11	223639	G -> T	Protein encoding sequence predicted by BioNumerics	53% T (39/73)	0% (0/73) rejected	0% (0/73) rejected	0% (0/73) ambiguous	0% (0/73) N	0% (0/73) gaps
12	223900	G -> T	Protein encoding sequence predicted by BioNumerics	99% G (72/73)	0% (0/73) rejected	0% (0/73) rejected	0% (0/73) ambiguous	0% (0/73) N	0% (0/73) gaps
13	267195	G -> A	probable transcriptional regulator	53% G (39/73)	0% (0/73) rejected	0% (0/73) rejected	0% (0/73) ambiguous	0% (0/73) N	0% (0/73) gaps
14	275498	C -> T	conserved hypothetical protein	99% C (72/73)	0% (0/73) rejected	0% (0/73) rejected	0% (0/73) ambiguous	0% (0/73) N	0% (0/73) gaps
15	276514	G -> A	conserved hypothetical protein	99% G (72/73)	0% (0/73) rejected	0% (0/73) rejected	0% (0/73) ambiguous	0% (0/73) N	0% (0/73) gaps
16	293363	G -> C	hypothetical protein	99% G (72/73)	0% (0/73) rejected	0% (0/73) rejected	0% (0/73) ambiguous	0% (0/73) N	0% (0/73) gaps
17	308939	A -> C	threonine synthase	92% A (67/73)	0% (0/73) rejected	0% (0/73) rejected	0% (0/73) ambiguous	0% (0/73) N	0% (0/73) gaps
18	323856	C -> T	single-stranded-DNA-specific exonuclease RecJ	97% C (71/73)	0% (0/73) rejected	0% (0/73) rejected	0% (0/73) ambiguous	0% (0/73) N	0% (0/73) gaps
19	324179	C -> T	Protein encoding sequence predicted by BioNumerics	53% C (39/73)	0% (0/73) rejected	0% (0/73) rejected	0% (0/73) ambiguous	0% (0/73) N	0% (0/73) gaps
20	325800	G -> A	Protein encoding sequence predicted by BioNumerics	56% G (41/73)	0% (0/73) rejected	0% (0/73) rejected	0% (0/73) ambiguous	0% (0/73) N	0% (0/73) gaps
21	331708	C -> T	hypothetical protein	99% C (72/73)	0% (0/73) rejected	0% (0/73) rejected	0% (0/73) ambiguous	0% (0/73) N	0% (0/73) gaps
22	344783	A -> T	probable chemotaxis transducer	99% A (72/73)	0% (0/73) rejected	0% (0/73) rejected	0% (0/73) ambiguous	0% (0/73) N	0% (0/73) gaps
23	373711	G -> A	Protein encoding sequence predicted by BioNumerics	97% G (71/73)	0% (0/73) rejected	0% (0/73) rejected	0% (0/73) ambiguous	0% (0/73) N	0% (0/73) gaps
24	379005	G -> T	Protein encoding sequence predicted by BioNumerics	99% G (72/73)	0% (0/73) rejected	0% (0/73) rejected	0% (0/73) ambiguous	0% (0/73) N	0% (0/73) gaps
25	395505	A -> G	Protein encoding sequence predicted by BioNumerics	97% A (71/73)	0% (0/73) rejected	0% (0/73) rejected	0% (0/73) ambiguous	0% (0/73) N	0% (0/73) gaps
26	446869	G -> A	Protein encoding sequence predicted by BioNumerics	90% G (66/73)	0% (0/73) rejected	0% (0/73) rejected	0% (0/73) ambiguous	0% (0/73) N	0% (0/73) gaps
27	463946	C -> G	Protein encoding sequence predicted by BioNumerics	95% C (69/73)	0% (0/73) rejected	0% (0/73) rejected	0% (0/73) ambiguous	0% (0/73) N	0% (0/73) gaps
28	468056	G -> T	probable acyl-CoA dehydrogenase	99% G (72/73)	0% (0/73) rejected	0% (0/73) rejected	0% (0/73) ambiguous	0% (0/73) N	0% (0/73) gaps
29	485977	C -> T	Protein encoding sequence predicted by BioNumerics	99% C (72/73)	0% (0/73) rejected	0% (0/73) rejected	0% (0/73) ambiguous	0% (0/73) N	0% (0/73) gaps
30	496269	C -> T	Protein encoding sequence predicted by BioNumerics	53% C (39/73)	0% (0/73) rejected	0% (0/73) rejected	0% (0/73) ambiguous	0% (0/73) N	0% (0/73) gaps
31	506774	C -> T	Protein encoding sequence predicted by BioNumerics	53% C (39/73)	0% (0/73) rejected	0% (0/73) rejected	0% (0/73) ambiguous	0% (0/73) N	0% (0/73) gaps
32	516315	C -> A		53% C (39/73)	0% (0/73) rejected	0% (0/73) rejected	0% (0/73) ambiguous	0% (0/73) N	0% (0/73) gaps
33	525296	A -> G	alginate-c5-mannuronan-epimerase AlgG	97% A (71/73)	0% (0/73) rejected	0% (0/73) rejected	0% (0/73) ambiguous	0% (0/73) N	0% (0/73) gaps
34	539621	T -> G	Protein encoding sequence predicted by BioNumerics	99% T (72/73)	0% (0/73) rejected	0% (0/73) rejected	0% (0/73) ambiguous	0% (0/73) N	0% (0/73) gaps
35	540749	T -> A	Protein encoding sequence predicted by BioNumerics	71% T (52/73)	0% (0/73) rejected	0% (0/73) rejected	0% (0/73) ambiguous	0% (0/73) N	0% (0/73) gaps
36	557106	G -> T	probable outer membrane protein precursor	56% G (41/73)	0% (0/73) rejected	0% (0/73) rejected	0% (0/73) ambiguous	0% (0/73) N	0% (0/73) gaps
37	559060	G -> T	hypothetical protein	97% G (71/73)	0% (0/73) rejected	0% (0/73) rejected	0% (0/73) ambiguous	0% (0/73) N	0% (0/73) gaps
38	560548	C -> T	Protein encoding sequence predicted by BioNumerics	90% C (66/73)	0% (0/73) rejected	0% (0/73) rejected	0% (0/73) ambiguous	0% (0/73) N	0% (0/73) gaps
39	569020	C -> G	probable ferredoxin	97% C (71/73)	0% (0/73) rejected	0% (0/73) rejected	0% (0/73) ambiguous	0% (0/73) N	0% (0/73) gaps
40	601655	G -> T	conserved hypothetical protein	53% G (39/73)	0% (0/73) rejected	0% (0/73) rejected	0% (0/73) ambiguous	0% (0/73) N	0% (0/73) gaps
41	618563	G -> A	probable ATP-binding component of ABC transporter	99% G (72/73)	0% (0/73) rejected	0% (0/73) rejected	0% (0/73) ambiguous	0% (0/73) N	0% (0/73) gaps
42	633377	C -> T	Protein encoding sequence predicted by BioNumerics	99% C (72/73)	0% (0/73) rejected	0% (0/73) rejected	0% (0/73) ambiguous	0% (0/73) N	0% (0/73) gaps
43	648137	C -> A	Protein encoding sequence predicted by BioNumerics	99% C (72/73)	0% (0/73) rejected	0% (0/73) rejected	0% (0/73) ambiguous	0% (0/73) N	0% (0/73) gaps
44	667824	G -> A	Protein encoding sequence predicted by BioNumerics	56% G (41/73)	0% (0/73) rejected	0% (0/73) rejected	0% (0/73) ambiguous	0% (0/73) N	0% (0/73) gaps
45	685253	G -> T	probable transcriptional regulator	99% G (72/73)	0% (0/73) rejected	0% (0/73) rejected	0% (0/73) ambiguous	0% (0/73) N	0% (0/73) gaps
46	687334	T -> C	Protein encoding sequence predicted by BioNumerics	56% T (41/73)	0% (0/73) rejected	0% (0/73) rejected	0% (0/73) ambiguous	0% (0/73) N	0% (0/73) gaps
47	692268	C -> T	Protein encoding sequence predicted by BioNumerics	90% C (66/73)	0% (0/73) rejected	0% (0/73) rejected	0% (0/73) ambiguous	0% (0/73) N	0% (0/73) gaps
48	698702	G -> C	Protein encoding sequence predicted by BioNumerics	99% G (72/73)	0% (0/73) rejected	0% (0/73) rejected	0% (0/73) ambiguous	0% (0/73) N	0% (0/73) gaps
49	713669	C -> T	Protein encoding sequence predicted by BioNumerics	99% C (72/73)	0% (0/73) rejected	0% (0/73) rejected	0% (0/73) ambiguous	0% (0/73) N	0% (0/73) gaps
50	713932	C -> A	Protein encoding sequence predicted by BioNumerics	99% C (72/73)	0% (0/73) rejected	0% (0/73) rejected	0% (0/73) ambiguous	0% (0/73) N	0% (0/73) gaps
51	777251	C -> T	Protein encoding sequence predicted by BioNumerics	58% C (42/73)	0% (0/73) rejected	0% (0/73) rejected	0% (0/73) ambiguous	0% (0/73) N	0% (0/73) gaps
52	778357	C -> T	Protein encoding sequence predicted by BioNumerics	92% C (67/73)	0% (0/73) rejected	0% (0/73) rejected	0% (0/73) ambiguous	0% (0/73) N	0% (0/73) gaps
53	778503	T -> C	Protein encoding sequence predicted by BioNumerics	99% T (72/73)	0% (0/73) rejected	0% (0/73) rejected	0% (0/73) ambiguous	0% (0/73) N	0% (0/73) gaps
54	799164	G -> T	Protein encoding sequence predicted by BioNumerics	53% T (39/73)	0% (0/73) rejected	0% (0/73) rejected	0% (0/73) ambiguous	0% (0/73) N	0% (0/73) gaps
55	829815	C -> T	periplasmic tail-specific protease	92% C (67/73)	0% (0/73) rejected	0% (0/73) rejected	0% (0/73) ambiguous	0% (0/73) N	0% (0/73) gaps
56	830839	A -> G	periplasmic tail-specific protease	99% A (72/73)	0% (0/73) rejected	0% (0/73) rejected	0% (0/73) ambiguous	0% (0/73) N	0% (0/73) gaps
57	833848	T -> A	probable permease of ABC transporter	97% T (71/73)	0% (0/73) rejected	0% (0/73) rejected	0% (0/73) ambiguous	0% (0/73) N	0% (0/73) gaps
58	835501	A -> G	Protein encoding sequence predicted by BioNumerics	97% A (71/73)	0% (0/73) rejected	0% (0/73) rejected	0% (0/73) ambiguous	0% (0/73) N	0% (0/73) gaps
59	842774	T -> G	Protein encoding sequence predicted by BioNumerics	99% T (72/73)	0% (0/73) rejected	0% (0/73) rejected	0% (0/73) ambiguous	0% (0/73) N	0% (0/73) gaps
60	847481	C -> G	hypothetical protein	53% C (39/73)	0% (0/73) rejected	0% (0/73) rejected	0% (0/73) ambiguous	0% (0/73) N	0% (0/73) gaps
61	878859	G -> A	probable two-component response regulator	99% G (72/73)	0% (0/73) rejected	0% (0/73) rejected	0% (0/73) ambiguous	0% (0/73) N	0% (0/73) gaps
62	910605	C -> T	hypothetical protein	71% C (52/73)	0% (0/73) rejected	0% (0/73) rejected	0% (0/73) ambiguous	0% (0/73) N	0% (0/73) gaps
63	923280	C -> T	conserved hypothetical protein	58% C (42/73)	0% (0/73) rejected	0% (0/73) rejected	0% (0/73) ambiguous	0% (0/73) N	0% (0/73) gaps
64	935706	T -> G	Protein encoding sequence predicted by BioNumerics	99% T (72/73)	0% (0/73) rejected	0% (0/73) rejected	0% (0/73) ambiguous	0% (0/73) N	0% (0/73) gaps
65	935887	C -> T	Protein encoding sequence predicted by BioNumerics	99% C (72/73)	0% (0/73) rejected	0% (0/73) rejected	0% (0/73) ambiguous	0% (0/73) N	0% (0/73) gaps
66	936081	T -> G	Protein encoding sequence predicted by BioNumerics	99% T (72/73)	0% (0/73) rejected	0% (0/73) rejected	0% (0/73) ambiguous	0% (0/73) N	0% (0/73) gaps
67	946326	C -> T	Protein encoding sequence predicted by BioNumerics	99% C (72/73)	0% (0/73) rejected	0% (0/73) rejected	0% (0/73) ambiguous	0% (0/73) N	0% (0/73) gaps
68	951728	C -> T	Protein encoding sequence predicted by BioNumerics	99% C (72/73)	0% (0/73) rejected	0% (0/73) rejected	0% (0/73) ambiguous	0% (0/73) N	0% (0/73) gaps
69	973293	C -> A	Protein encoding sequence predicted by BioNumerics	58% C (42/73)	0% (0/73) rejected	0% (0/73) rejected	0% (0/73) ambiguous	0% (0/73) N	0% (0/73) gaps
70	974394	C -> T	Protein encoding sequence predicted by BioNumerics	92% C (67/73)	0% (0/73) rejected	0% (0/73) rejected	0% (0/73) ambiguous	0% (0/73) N	0% (0/73) gaps
71	1013689	C -> T	probable two-component response regulator	97% C (71/73)	0% (0/73) rejected	0% (0/73) rejected	0% (0/73) ambiguous	0% (0/73) N	0% (0/73) gaps
72	1028064	G -> T	amino acid (lysine/arginine/ornithine/histidine/octopine) ABC transporter periplasmic binding protein	99% G (72/73)	0% (0/73) rejected	0% (0/73) rejected	0% (0/73) ambiguous	0% (0/73) N	0% (0/73) gaps
73	1070215	A -> G	Protein encoding sequence predicted by BioNumerics	97% A (71/73)	0% (0/73) rejected	0% (0/73) rejected	0% (0/73) ambiguous	0% (0/73) N	0% (0/73) gaps
74	1077843	G -> C	Protein encoding sequence predicted by BioNumerics	99% G (72/73)	0% (0/73) rejected	0% (0/73) rejected	0% (0/73) ambiguous	0% (0/73) N	0% (0/73) gaps
75	1080824	G -> A	hypothetical protein	97% G (71/73)	0% (0/73) rejected	0% (0/73) rejected	0% (0/73) ambiguous	0% (0/73) N	0% (0/73) gaps
76	1115963	A -> C	Protein encoding sequence predicted by BioNumerics	97% A (71/73)	0% (0/73) rejected	0% (0/73) rejected	0% (0/73) ambiguous	0% (0/73) N	0% (0/73) gaps
77	1148970	T -> C	Protein encoding sequence predicted by BioNumerics	53% T (39/73)	0% (0/73) rejected	0% (0/73) rejected	0% (0/73) ambiguous	0% (0/73) N	0% (0/73) gaps
78	1161904	T -> C	Protein encoding sequence predicted by BioNumerics	99% T (72/73)	0% (0/73) rejected	0% (0/73) rejected	0% (0/73) ambiguous	0% (0/73) N	0% (0/73) gaps
79	1168509	C -> G	Protein encoding sequence predicted by BioNumerics	97% C (71/73)	0% (0/73) rejected	0% (0/73) rejected	0% (0/73) ambiguous	0% (0/73) N	0% (0/73) gaps
80	1229894	A -> C	Protein encoding sequence predicted by BioNumerics	99% A (72/73)	0% (0/73) rejected	0% (0/73) rejected	0% (0/73) ambiguous	0% (0/73) N	0% (0/73) gaps
81	1245071	G -> A	Protein encoding sequence predicted by BioNumerics	99% G (72/73)	0% (0/73) rejected	0% (0/73) rejected	0% (0/73) ambiguous	0% (0/73) N	0% (0/73) gaps
82	1252490	C -> T	Arginine:Pyruvate Transaminase, AruH	99% C (72/73)	0% (0/73) rejected	0% (0/73) rejected	0% (0/73) ambiguous	0% (0/73) N	0% (0/73) gaps
83	1262375	G -> C	topoisomerase IV subunit B	92% G (67/73)	0% (0/73) rejected	0% (0/73) rejected	0% (0/73) ambiguous	0% (0/73) N	0% (0/73) gaps
84	1262939	C -> G	topoisomerase IV subunit B	90% C (66/73)	0% (0/73) rejected	0% (0/73) rejected	0% (0/73) ambiguous	0% (0/73) N	0% (0/73) gaps
85	1265258	T -> G	topoisomerase IV subunit A	99% T (72/73)	0% (0/73) rejected	0% (0/73) rejected	0% (0/73) ambiguous	0% (0/73) N	0% (0/73) gaps
86	1265259	C -> T	topoisomerase IV subunit A	92% T (67/73)	0% (0/73) rejected	0% (0/73) rejected	0% (0/73) ambiguous	0% (0/73) N	0% (0/73) gaps
87	1279577	C -> T	chemotaxis protein MotA	99% C (72/73)	0% (0/73) rejected	0% (0/73) rejected	0% (0/73) ambiguous	0% (0/73) N	0% (0/73) gaps
88	1290403	A -> G	Protein encoding sequence predicted by BioNumerics	99% A (72/73)	0% (0/73) rejected	0% (0/73) rejected	0% (0/73) ambiguous	0% (0/73) N	0% (0/73) gaps
89	1300480	C -> T	Protein encoding sequence predicted by BioNumerics	53% C (39/73)	0% (0/73) rejected	0% (0/73) rejected	0% (0/73) ambiguous	0% (0/73) N	0% (0/73) gaps
90	1341097	C -> T	Protein encoding sequence predicted by BioNumerics	53% T (39/73)	0% (0/73) rejected	0% (0/73) rejected	0% (0/73) ambiguous	0% (0/73) N	0% (0/73) gaps
91	1370444	G -> A	hypothetical protein	99% G (72/73)	0% (0/73) rejected	0% (0/73) rejected	0% (0/73) ambiguous	0% (0/73) N	0% (0/73) gaps
92	1414741	G -> A	Protein encoding sequence predicted by BioNumerics	56% G (41/73)	0% (0/73) rejected	0% (0/73) rejected	0% (0/73) ambiguous	0% (0/73) N	0% (0/73) gaps
93	1435026	C -> T	2,4-dienoyl-CoA reductase FadH2	99% C (72/73)	0% (0/73) rejected	0% (0/73) rejected	0% (0/73) ambiguous	0% (0/73) N	0% (0/73) gaps
94	1456284	C -> T	Protein encoding sequence predicted by BioNumerics	77% C (56/73)	0% (0/73) rejected	0% (0/73) rejected	0% (0/73) ambiguous	0% (0/73) N	0% (0/73) gaps
95	1467535	G -> T	Protein encoding sequence predicted by BioNumerics	58% G (42/73)	0% (0/73) rejected	0% (0/73) rejected	0% (0/73) ambiguous	0% (0/73) N	0% (0/73) gaps
96	1498865	T -> C	Protein encoding sequence predicted by BioNumerics	99% T (72/73)	0% (0/73) rejected	0% (0/73) rejected	0% (0/73) ambiguous	0% (0/73) N	0% (0/73) gaps
97	1551102	C -> T	probable permease of ABC transporter	99% C (72/73)	0% (0/73) rejected	0% (0/73) rejected	0% (0/73) ambiguous	0% (0/73) N	0% (0/73) gaps
98	1557603	C -> T	penicillin-binding protein 1B	97% C (71/73)	0% (0/73) rejected	0% (0/73) rejected	0% (0/73) ambiguous	0% (0/73) N	0% (0/73) gaps
99	1604564	G -> T	cytochrome C-type biogenesis protein CcmH	58% G (42/73)	0% (0/73) rejected	0% (0/73) rejected	0% (0/73) ambiguous	0% (0/73) N	0% (0/73) gaps
100	1614174	T -> A	probable short-chain dehydrogenase	90% T (66/73)	0% (0/73) rejected	0% (0/73) rejected	0% (0/73) ambiguous	0% (0/73) N	0% (0/73) gaps
101	1623502	G -> A	probable two-component sensor	99% G (72/73)	0% (0/73) rejected	0% (0/73) rejected	0% (0/73) ambiguous	0% (0/73) N	0% (0/73) gaps
102	1639361	C -> T	Protein encoding sequence predicted by BioNumerics	59% C (43/73)	0% (0/73) rejected	0% (0/73) rejected	0% (0/73) ambiguous	0% (0/73) N	0% (0/73) gaps
103	1651562	C -> T	conserved hypothetical protein	59% C (43/73)	0% (0/73) rejected	0% (0/73) rejected	0% (0/73) ambiguous	0% (0/73) N	0% (0/73) gaps
104	1652774	G -> C	Protein encoding sequence predicted by BioNumerics	56% G (41/73)	0% (0/73) rejected	0% (0/73) rejected	0% (0/73) ambiguous	0% (0/73) N	0% (0/73) gaps
105	1653751	C -> T	Protein encoding sequence predicted by BioNumerics	97% C (71/73)	0% (0/73) rejected	0% (0/73) rejected	0% (0/73) ambiguous	0% (0/73) N	0% (0/73) gaps
106	1654242	C -> T	Protein encoding sequence predicted by BioNumerics	78% C (57/73)	0% (0/73) rejected	0% (0/73) rejected	0% (0/73) ambiguous	0% (0/73) N	0% (0/73) gaps
107	1655112	G -> T	Protein encoding sequence predicted by BioNumerics	90% G (66/73)	0% (0/73) rejected	0% (0/73) rejected	0% (0/73) ambiguous	0% (0/73) N	0% (0/73) gaps
108	1673272	T -> C	hypothetical protein	97% T (71/73)	0% (0/73) rejected	0% (0/73) rejected	0% (0/73) ambiguous	0% (0/73) N	0% (0/73) gaps
109	1743628	G -> A	Protein encoding sequence predicted by BioNumerics	99% G (72/73)	0% (0/73) rejected	0% (0/73) rejected	0% (0/73) ambiguous	0% (0/73) N	0% (0/73) gaps
110	1792998	T -> G	Protein encoding sequence predicted by BioNumerics	56% T (41/73)	0% (0/73) rejected	0% (0/73) rejected	0% (0/73) ambiguous	0% (0/73) N	0% (0/73) gaps
111	1811777	G -> A	Protein encoding sequence predicted by BioNumerics	56% G (41/73)	0% (0/73) rejected	0% (0/73) rejected	0% (0/73) ambiguous	0% (0/73) N	0% (0/73) gaps
112	1813154	G -> A	Protein encoding sequence predicted by BioNumerics	99% G (72/73)	0% (0/73) rejected	0% (0/73) rejected	0% (0/73) ambiguous	0% (0/73) N	0% (0/73) gaps
113	1828904	C -> T	probable tonB-dependent receptor	53% C (39/73)	0% (0/73) rejected	0% (0/73) rejected	0% (0/73) ambiguous	0% (0/73) N	0% (0/73) gaps
114	1836004	T -> G	Protein encoding sequence predicted by BioNumerics	97% T (71/73)	0% (0/73) rejected	0% (0/73) rejected	0% (0/73) ambiguous	0% (0/73) N	0% (0/73) gaps
115	1839161	A -> C	probable transcriptional regulator	99% A (72/73)	0% (0/73) rejected	0% (0/73) rejected	0% (0/73) ambiguous	0% (0/73) N	0% (0/73) gaps
116	1844060	G -> A	Protein encoding sequence predicted by BioNumerics	90% G (66/73)	0% (0/73) rejected	0% (0/73) rejected	0% (0/73) ambiguous	0% (0/73) N	0% (0/73) gaps
117	1848826	G -> A	probable semialdehyde dehydrogenase	53% G (39/73)	0% (0/73) rejected	0% (0/73) rejected	0% (0/73) ambiguous	0% (0/73) N	0% (0/73) gaps
118	1899957	A -> C	hypothetical protein	99% A (72/73)	0% (0/73) rejected	0% (0/73) rejected	0% (0/73) ambiguous	0% (0/73) N	0% (0/73) gaps
119	1907489	G -> A	conserved hypothetical protein	97% G (71/73)	0% (0/73) rejected	0% (0/73) rejected	0% (0/73) ambiguous	0% (0/73) N	0% (0/73) gaps
120	1907885	C -> T	Protein encoding sequence predicted by BioNumerics	56% C (41/73)	0% (0/73) rejected	0% (0/73) rejected	0% (0/73) ambiguous	0% (0/73) N	0% (0/73) gaps
121	1938408	C -> T	Protein encoding sequence predicted by BioNumerics	56% C (41/73)	0% (0/73) rejected	0% (0/73) rejected	0% (0/73) ambiguous	0% (0/73) N	0% (0/73) gaps
122	1967265	A -> T	pyocin protein	95% A (69/73)	0% (0/73) rejected	0% (0/73) rejected	0% (0/73) ambiguous	0% (0/73) N	0% (0/73) gaps
123	1978237	G -> A	probable transcriptional regulator	53% A (39/73)	0% (0/73) rejected	0% (0/73) rejected	0% (0/73) ambiguous	0% (0/73) N	0% (0/73) gaps
124	1990599	A -> T	Protein encoding sequence predicted by BioNumerics	99% A (72/73)	0% (0/73) rejected	0% (0/73) rejected	0% (0/73) ambiguous	0% (0/73) N	0% (0/73) gaps
125	1992225	C -> G	Protein encoding sequence predicted by BioNumerics	53% C (39/73)	0% (0/73) rejected	0% (0/73) rejected	0% (0/73) ambiguous	0% (0/73) N	0% (0/73) gaps
126	2002899	G -> A	hypothetical protein	56% G (41/73)	0% (0/73) rejected	0% (0/73) rejected	0% (0/73) ambiguous	0% (0/73) N	0% (0/73) gaps
127	2023174	T -> A	Protein encoding sequence predicted by BioNumerics	99% T (72/73)	0% (0/73) rejected	0% (0/73) rejected	0% (0/73) ambiguous	0% (0/73) N	0% (0/73) gaps
128	2053969	A -> G	hypothetical protein	53% A (39/73)	0% (0/73) rejected	0% (0/73) rejected	0% (0/73) ambiguous	0% (0/73) N	0% (0/73) gaps
129	2078725	A -> G	Protein encoding sequence predicted by BioNumerics	99% A (72/73)	0% (0/73) rejected	0% (0/73) rejected	0% (0/73) ambiguous	0% (0/73) N	0% (0/73) gaps
130	2091388	A -> G	Protein encoding sequence predicted by BioNumerics	53% G (39/73)	0% (0/73) rejected	0% (0/73) rejected	0% (0/73) ambiguous	0% (0/73) N	0% (0/73) gaps
131	2095377	C -> T	Protein encoding sequence predicted by BioNumerics	95% C (69/73)	0% (0/73) rejected	0% (0/73) rejected	0% (0/73) ambiguous	0% (0/73) N	0% (0/73) gaps
132	2102797	C -> A	probable acyl-CoA dehydrogenase	97% C (71/73)	0% (0/73) rejected	0% (0/73) rejected	0% (0/73) ambiguous	0% (0/73) N	0% (0/73) gaps
133	2103253	C -> T	probable acyl-CoA dehydrogenase	97% C (71/73)	0% (0/73) rejected	0% (0/73) rejected	0% (0/73) ambiguous	0% (0/73) N	0% (0/73) gaps
134	2105682	G -> C	Protein encoding sequence predicted by BioNumerics	90% G (66/73)	0% (0/73) rejected	0% (0/73) rejected	0% (0/73) ambiguous	0% (0/73) N	0% (0/73) gaps
135	2111131	T -> C	hypothetical protein	99% T (72/73)	0% (0/73) rejected	0% (0/73) rejected	0% (0/73) ambiguous	0% (0/73) N	0% (0/73) gaps
136	2112192	C -> G	probable transcriptional regulator	99% C (72/73)	0% (0/73) rejected	0% (0/73) rejected	0% (0/73) ambiguous	0% (0/73) N	0% (0/73) gaps
137	2124402	G -> A	Transcriptional regulator MvfR	59% G (43/73)	0% (0/73) rejected	0% (0/73) rejected	0% (0/73) ambiguous	0% (0/73) N	0% (0/73) gaps
138	2126026	G -> A	Protein encoding sequence predicted by BioNumerics	99% G (72/73)	0% (0/73) rejected	0% (0/73) rejected	0% (0/73) ambiguous	0% (0/73) N	0% (0/73) gaps
139	2160091	C -> T	DNA gyrase subunit A	95% C (69/73)	0% (0/73) rejected	0% (0/73) rejected	0% (0/73) ambiguous	0% (0/73) N	0% (0/73) gaps
140	2163765	C -> T	Protein encoding sequence predicted by BioNumerics	53% T (39/73)	0% (0/73) rejected	0% (0/73) rejected	0% (0/73) ambiguous	0% (0/73) N	0% (0/73) gaps
141	2205350	G -> A	heat-shock protein IbpA	97% G (71/73)	0% (0/73) rejected	0% (0/73) rejected	0% (0/73) ambiguous	0% (0/73) N	0% (0/73) gaps
142	2225943	T -> C	Protein encoding sequence predicted by BioNumerics	56% T (41/73)	0% (0/73) rejected	0% (0/73) rejected	0% (0/73) ambiguous	0% (0/73) N	0% (0/73) gaps
143	2273653	T -> C	Protein encoding sequence predicted by BioNumerics	99% T (72/73)	0% (0/73) rejected	0% (0/73) rejected	0% (0/73) ambiguous	0% (0/73) N	0% (0/73) gaps
144	2290165	C -> T	Protein encoding sequence predicted by BioNumerics	56% C (41/73)	0% (0/73) rejected	0% (0/73) rejected	0% (0/73) ambiguous	0% (0/73) N	0% (0/73) gaps
145	2291459	G -> T	PelG	56% G (41/73)	0% (0/73) rejected	0% (0/73) rejected	0% (0/73) ambiguous	0% (0/73) N	0% (0/73) gaps
146	2291990	C -> T	Protein encoding sequence predicted by BioNumerics	53% C (39/73)	0% (0/73) rejected	0% (0/73) rejected	0% (0/73) ambiguous	0% (0/73) N	0% (0/73) gaps
147	2301823	G -> A	conserved hypothetical protein	97% G (71/73)	0% (0/73) rejected	0% (0/73) rejected	0% (0/73) ambiguous	0% (0/73) N	0% (0/73) gaps
148	2308069	C -> A	conserved hypothetical protein	56% C (41/73)	0% (0/73) rejected	0% (0/73) rejected	0% (0/73) ambiguous	0% (0/73) N	0% (0/73) gaps
149	2322937	C -> T	Protein encoding sequence predicted by BioNumerics	90% C (66/73)	0% (0/73) rejected	0% (0/73) rejected	0% (0/73) ambiguous	0% (0/73) N	0% (0/73) gaps
150	2338847	G -> A	fatty-acid oxidation complex alpha-subunit	90% G (66/73)	0% (0/73) rejected	0% (0/73) rejected	0% (0/73) ambiguous	0% (0/73) N	0% (0/73) gaps
151	2357814	G -> C	Protein encoding sequence predicted by BioNumerics	53% C (39/73)	0% (0/73) rejected	0% (0/73) rejected	0% (0/73) ambiguous	0% (0/73) N	0% (0/73) gaps
152	2373212	C -> G	Protein encoding sequence predicted by BioNumerics	99% C (72/73)	0% (0/73) rejected	0% (0/73) rejected	0% (0/73) ambiguous	0% (0/73) N	0% (0/73) gaps
153	2376811	C -> T	Protein encoding sequence predicted by BioNumerics	99% C (72/73)	0% (0/73) rejected	0% (0/73) rejected	0% (0/73) ambiguous	0% (0/73) N	0% (0/73) gaps
154	2396080	G -> C	Protein encoding sequence predicted by BioNumerics	53% G (39/73)	0% (0/73) rejected	0% (0/73) rejected	0% (0/73) ambiguous	0% (0/73) N	0% (0/73) gaps
155	2411799	A -> T	Protein encoding sequence predicted by BioNumerics	99% A (72/73)	0% (0/73) rejected	0% (0/73) rejected	0% (0/73) ambiguous	0% (0/73) N	0% (0/73) gaps
156	2421034	C -> T	Protein encoding sequence predicted by BioNumerics	95% C (69/73)	0% (0/73) rejected	0% (0/73) rejected	0% (0/73) ambiguous	0% (0/73) N	0% (0/73) gaps
157	2434497	C -> A	Protein encoding sequence predicted by BioNumerics	56% C (41/73)	0% (0/73) rejected	0% (0/73) rejected	0% (0/73) ambiguous	0% (0/73) N	0% (0/73) gaps
158	2482676	G -> A	Protein encoding sequence predicted by BioNumerics	99% G (72/73)	0% (0/73) rejected	0% (0/73) rejected	0% (0/73) ambiguous	0% (0/73) N	0% (0/73) gaps
159	2500083	T -> C	Protein encoding sequence predicted by BioNumerics	99% T (72/73)	0% (0/73) rejected	0% (0/73) rejected	0% (0/73) ambiguous	0% (0/73) N	0% (0/73) gaps
160	2510925	C -> G	Protein encoding sequence predicted by BioNumerics	97% C (71/73)	0% (0/73) rejected	0% (0/73) rejected	0% (0/73) ambiguous	0% (0/73) N	0% (0/73) gaps
161	2538238	C -> T	Protein encoding sequence predicted by BioNumerics	56% C (41/73)	0% (0/73) rejected	0% (0/73) rejected	0% (0/73) ambiguous	0% (0/73) N	0% (0/73) gaps
162	2550013	G -> A	two-component sensor, CopS	58% G (42/73)	0% (0/73) rejected	0% (0/73) rejected	0% (0/73) ambiguous	0% (0/73) N	0% (0/73) gaps
163	2572540	C -> T	Protein encoding sequence predicted by BioNumerics	90% C (66/73)	0% (0/73) rejected	0% (0/73) rejected	0% (0/73) ambiguous	0% (0/73) N	0% (0/73) gaps
164	2593094	T -> G	Protein encoding sequence predicted by BioNumerics	99% T (72/73)	0% (0/73) rejected	0% (0/73) rejected	0% (0/73) ambiguous	0% (0/73) N	0% (0/73) gaps
165	2613869	G -> A	Protein encoding sequence predicted by BioNumerics	66% G (48/73)	0% (0/73) rejected	0% (0/73) rejected	0% (0/73) ambiguous	0% (0/73) N	0% (0/73) gaps
166	2670634	C -> T	probable major facilitator superfamily (MFS) transporter	99% C (72/73)	0% (0/73) rejected	0% (0/73) rejected	0% (0/73) ambiguous	0% (0/73) N	0% (0/73) gaps
167	2685477	C -> T	two-component sensor PfeS	92% C (67/73)	0% (0/73) rejected	0% (0/73) rejected	0% (0/73) ambiguous	0% (0/73) N	0% (0/73) gaps
168	2692624	G -> T	Protein encoding sequence predicted by BioNumerics	95% G (69/73)	0% (0/73) rejected	0% (0/73) rejected	0% (0/73) ambiguous	0% (0/73) N	0% (0/73) gaps
169	2705122	G -> T	Protein encoding sequence predicted by BioNumerics	99% G (72/73)	0% (0/73) rejected	0% (0/73) rejected	0% (0/73) ambiguous	0% (0/73) N	0% (0/73) gaps
170	2706809	G -> A	Protein encoding sequence predicted by BioNumerics	99% G (72/73)	0% (0/73) rejected	0% (0/73) rejected	0% (0/73) ambiguous	0% (0/73) N	0% (0/73) gaps
171	2804212	T -> C	Protein encoding sequence predicted by BioNumerics	99% T (72/73)	0% (0/73) rejected	0% (0/73) rejected	0% (0/73) ambiguous	0% (0/73) N	0% (0/73) gaps
172	2807887	G -> A	two-component sensor, ParS	53% G (39/73)	0% (0/73) rejected	0% (0/73) rejected	0% (0/73) ambiguous	0% (0/73) N	0% (0/73) gaps
173	2808187	G -> A	Protein encoding sequence predicted by BioNumerics	56% G (41/73)	0% (0/73) rejected	0% (0/73) rejected	0% (0/73) ambiguous	0% (0/73) N	0% (0/73) gaps
174	2876595	G -> A	Protein encoding sequence predicted by BioNumerics	97% G (71/73)	0% (0/73) rejected	0% (0/73) rejected	0% (0/73) ambiguous	0% (0/73) N	0% (0/73) gaps
175	2890376	C -> T	Protein encoding sequence predicted by BioNumerics	53% C (39/73)	0% (0/73) rejected	0% (0/73) rejected	0% (0/73) ambiguous	0% (0/73) N	0% (0/73) gaps
176	2915053	T -> C	Protein encoding sequence predicted by BioNumerics	53% C (39/73)	0% (0/73) rejected	0% (0/73) rejected	0% (0/73) ambiguous	0% (0/73) N	0% (0/73) gaps
177	2916203	C -> T	Protein encoding sequence predicted by BioNumerics	97% C (71/73)	0% (0/73) rejected	0% (0/73) rejected	0% (0/73) ambiguous	0% (0/73) N	0% (0/73) gaps
178	2922278	A -> C	Protein encoding sequence predicted by BioNumerics	92% A (67/73)	0% (0/73) rejected	0% (0/73) rejected	0% (0/73) ambiguous	0% (0/73) N	0% (0/73) gaps
179	2923651	C -> T	probable oxidoreductase	73% C (53/73)	0% (0/73) rejected	0% (0/73) rejected	0% (0/73) ambiguous	0% (0/73) N	0% (0/73) gaps
180	2940586	C -> T	periplasmic beta-glucosidase	90% C (66/73)	0% (0/73) rejected	0% (0/73) rejected	0% (0/73) ambiguous	0% (0/73) N	0% (0/73) gaps
181	2950642	G -> A	transcriptional regulator ExsA	53% A (39/73)	0% (0/73) rejected	0% (0/73) rejected	0% (0/73) ambiguous	0% (0/73) N	0% (0/73) gaps
182	3004896	C -> T		99% C (72/73)	0% (0/73) rejected	0% (0/73) rejected	0% (0/73) ambiguous	0% (0/73) N	0% (0/73) gaps
183	3007332	T -> G	probable aminotransferase	53% T (39/73)	0% (0/73) rejected	0% (0/73) rejected	0% (0/73) ambiguous	0% (0/73) N	0% (0/73) gaps
184	3029635	G -> A	Protein encoding sequence predicted by BioNumerics	56% G (41/73)	0% (0/73) rejected	0% (0/73) rejected	0% (0/73) ambiguous	0% (0/73) N	0% (0/73) gaps
185	3031846	T -> C	Protein encoding sequence predicted by BioNumerics	53% T (39/73)	0% (0/73) rejected	0% (0/73) rejected	0% (0/73) ambiguous	0% (0/73) N	0% (0/73) gaps
186	3034174	A -> G	Protein encoding sequence predicted by BioNumerics	56% A (41/73)	0% (0/73) rejected	0% (0/73) rejected	0% (0/73) ambiguous	0% (0/73) N	0% (0/73) gaps
187	3043483	G -> T	Protein encoding sequence predicted by BioNumerics	97% G (71/73)	0% (0/73) rejected	0% (0/73) rejected	0% (0/73) ambiguous	0% (0/73) N	0% (0/73) gaps
188	3049217	C -> A	hypothetical protein	53% A (39/73)	0% (0/73) rejected	0% (0/73) rejected	0% (0/73) ambiguous	0% (0/73) N	0% (0/73) gaps
189	3049234	T -> C	hypothetical protein	99% T (72/73)	0% (0/73) rejected	0% (0/73) rejected	0% (0/73) ambiguous	0% (0/73) N	0% (0/73) gaps
190	3123907	C -> T	Protein encoding sequence predicted by BioNumerics	90% C (66/73)	0% (0/73) rejected	0% (0/73) rejected	0% (0/73) ambiguous	0% (0/73) N	0% (0/73) gaps
191	3131558	C -> G	probable short-chain dehydrogenase	53% C (39/73)	0% (0/73) rejected	0% (0/73) rejected	0% (0/73) ambiguous	0% (0/73) N	0% (0/73) gaps
192	3164771	G -> A	tyrosyl-tRNA synthetase 2	53% G (39/73)	0% (0/73) rejected	0% (0/73) rejected	0% (0/73) ambiguous	0% (0/73) N	0% (0/73) gaps
193	3183769	G -> A	conserved hypothetical protein	53% G (39/73)	0% (0/73) rejected	0% (0/73) rejected	0% (0/73) ambiguous	0% (0/73) N	0% (0/73) gaps
194	3184906	C -> T	Protein encoding sequence predicted by BioNumerics	97% C (71/73)	0% (0/73) rejected	0% (0/73) rejected	0% (0/73) ambiguous	0% (0/73) N	0% (0/73) gaps
195	3187653	T -> C	hypothetical protein	97% T (71/73)	0% (0/73) rejected	0% (0/73) rejected	0% (0/73) ambiguous	0% (0/73) N	0% (0/73) gaps
196	3193124	C -> A	probable bacteriophage protein	99% C (72/73)	0% (0/73) rejected	0% (0/73) rejected	0% (0/73) ambiguous	0% (0/73) N	0% (0/73) gaps
197	3195700	A -> T	Protein encoding sequence predicted by BioNumerics	99% A (72/73)	0% (0/73) rejected	0% (0/73) rejected	0% (0/73) ambiguous	0% (0/73) N	0% (0/73) gaps
198	3209744	G -> T	probable two-component sensor	90% G (66/73)	0% (0/73) rejected	0% (0/73) rejected	0% (0/73) ambiguous	0% (0/73) N	0% (0/73) gaps
199	3223330	T -> C	Protein encoding sequence predicted by BioNumerics	56% T (41/73)	0% (0/73) rejected	0% (0/73) rejected	0% (0/73) ambiguous	0% (0/73) N	0% (0/73) gaps
200	3259829	C -> G	Protein encoding sequence predicted by BioNumerics	97% C (71/73)	0% (0/73) rejected	0% (0/73) rejected	0% (0/73) ambiguous	0% (0/73) N	0% (0/73) gaps
201	3261020	C -> A	Protein encoding sequence predicted by BioNumerics	99% C (72/73)	0% (0/73) rejected	0% (0/73) rejected	0% (0/73) ambiguous	0% (0/73) N	0% (0/73) gaps
202	3261527	T -> A	conserved hypothetical protein	90% T (66/73)	0% (0/73) rejected	0% (0/73) rejected	0% (0/73) ambiguous	0% (0/73) N	0% (0/73) gaps
203	3294475	A -> C	probable transcriptional regulator	99% A (72/73)	0% (0/73) rejected	0% (0/73) rejected	0% (0/73) ambiguous	0% (0/73) N	0% (0/73) gaps
204	3300761	G -> A	Protein encoding sequence predicted by BioNumerics	97% G (71/73)	0% (0/73) rejected	0% (0/73) rejected	0% (0/73) ambiguous	0% (0/73) N	0% (0/73) gaps
205	3308254	C -> T	Protein encoding sequence predicted by BioNumerics	99% C (72/73)	0% (0/73) rejected	0% (0/73) rejected	0% (0/73) ambiguous	0% (0/73) N	0% (0/73) gaps
206	3314701	G -> A	probable acyl-CoA dehydrogenase	97% G (71/73)	0% (0/73) rejected	0% (0/73) rejected	0% (0/73) ambiguous	0% (0/73) N	0% (0/73) gaps
207	3332951	G -> A	conserved hypothetical protein	53% G (39/73)	0% (0/73) rejected	0% (0/73) rejected	0% (0/73) ambiguous	0% (0/73) N	0% (0/73) gaps
208	3333072	G -> A	conserved hypothetical protein	53% A (39/73)	0% (0/73) rejected	0% (0/73) rejected	0% (0/73) ambiguous	0% (0/73) N	0% (0/73) gaps
209	3395242	G -> A	S-adenosyl-L-homocysteine hydrolase	99% G (72/73)	0% (0/73) rejected	0% (0/73) rejected	0% (0/73) ambiguous	0% (0/73) N	0% (0/73) gaps
210	3395632	C -> T	S-adenosyl-L-homocysteine hydrolase	53% C (39/73)	0% (0/73) rejected	0% (0/73) rejected	0% (0/73) ambiguous	0% (0/73) N	0% (0/73) gaps
211	3399577	T -> C	probable ATP-dependent RNA helicase	97% T (71/73)	0% (0/73) rejected	0% (0/73) rejected	0% (0/73) ambiguous	0% (0/73) N	0% (0/73) gaps
212	3407206	G -> A	Protein encoding sequence predicted by BioNumerics	99% G (72/73)	0% (0/73) rejected	0% (0/73) rejected	0% (0/73) ambiguous	0% (0/73) N	0% (0/73) gaps
213	3410054	C -> G	Protein encoding sequence predicted by BioNumerics	99% C (72/73)	0% (0/73) rejected	0% (0/73) rejected	0% (0/73) ambiguous	0% (0/73) N	0% (0/73) gaps
214	3429210	G -> T	twitching motility protein PilG	73% G (53/73)	0% (0/73) rejected	0% (0/73) rejected	0% (0/73) ambiguous	0% (0/73) N	0% (0/73) gaps
215	3451150	G -> A	Protein encoding sequence predicted by BioNumerics	53% G (39/73)	0% (0/73) rejected	0% (0/73) rejected	0% (0/73) ambiguous	0% (0/73) N	0% (0/73) gaps
216	3464541	C -> T	Protein encoding sequence predicted by BioNumerics	97% C (71/73)	0% (0/73) rejected	0% (0/73) rejected	0% (0/73) ambiguous	0% (0/73) N	0% (0/73) gaps
217	3468240	T -> C	probable aldehyde dehydrogenase	99% T (72/73)	0% (0/73) rejected	0% (0/73) rejected	0% (0/73) ambiguous	0% (0/73) N	0% (0/73) gaps
218	3489298	C -> A	Protein encoding sequence predicted by BioNumerics	53% C (39/73)	0% (0/73) rejected	0% (0/73) rejected	0% (0/73) ambiguous	0% (0/73) N	0% (0/73) gaps
219	3514341	C -> T	probable binding protein component of ABC transporter	97% C (71/73)	0% (0/73) rejected	0% (0/73) rejected	0% (0/73) ambiguous	0% (0/73) N	0% (0/73) gaps
220	3535259	G -> A	Protein encoding sequence predicted by BioNumerics	90% G (66/73)	0% (0/73) rejected	0% (0/73) rejected	0% (0/73) ambiguous	0% (0/73) N	0% (0/73) gaps
221	3544654	C -> T	Protein encoding sequence predicted by BioNumerics	99% C (72/73)	0% (0/73) rejected	0% (0/73) rejected	0% (0/73) ambiguous	0% (0/73) N	0% (0/73) gaps
222	3545579	C -> T	probable DNA polymerase alpha chain	99% C (72/73)	0% (0/73) rejected	0% (0/73) rejected	0% (0/73) ambiguous	0% (0/73) N	0% (0/73) gaps
223	3592837	C -> T	Protein encoding sequence predicted by BioNumerics	66% C (48/73)	0% (0/73) rejected	0% (0/73) rejected	0% (0/73) ambiguous	0% (0/73) N	0% (0/73) gaps
224	3598284	A -> G	Protein encoding sequence predicted by BioNumerics	99% A (72/73)	0% (0/73) rejected	0% (0/73) rejected	0% (0/73) ambiguous	0% (0/73) N	0% (0/73) gaps
225	3602521	C -> T	Protein encoding sequence predicted by BioNumerics	97% C (71/73)	0% (0/73) rejected	0% (0/73) rejected	0% (0/73) ambiguous	0% (0/73) N	0% (0/73) gaps
226	3608075	C -> T	Protein encoding sequence predicted by BioNumerics	53% C (39/73)	0% (0/73) rejected	0% (0/73) rejected	0% (0/73) ambiguous	0% (0/73) N	0% (0/73) gaps
227	3636732	A -> T	Protein encoding sequence predicted by BioNumerics	99% A (72/73)	0% (0/73) rejected	0% (0/73) rejected	0% (0/73) ambiguous	0% (0/73) N	0% (0/73) gaps
228	3643349	G -> A	signal peptidase I	99% G (72/73)	0% (0/73) rejected	0% (0/73) rejected	0% (0/73) ambiguous	0% (0/73) N	0% (0/73) gaps
229	3646600	T -> G	pyridoxal phosphate biosynthetic protein PdxJ	53% G (39/73)	0% (0/73) rejected	0% (0/73) rejected	0% (0/73) ambiguous	0% (0/73) N	0% (0/73) gaps
230	3651202	C -> A	probable ATP-dependent protease	53% C (39/73)	0% (0/73) rejected	0% (0/73) rejected	0% (0/73) ambiguous	0% (0/73) N	0% (0/73) gaps
231	3656920	C -> T	proline dehydrogenase PutA	95% C (69/73)	0% (0/73) rejected	0% (0/73) rejected	0% (0/73) ambiguous	0% (0/73) N	0% (0/73) gaps
232	3725378	C -> T	acetate kinase	99% C (72/73)	0% (0/73) rejected	0% (0/73) rejected	0% (0/73) ambiguous	0% (0/73) N	0% (0/73) gaps
233	3751276	C -> T	probable ATP-binding/permease fusion ABC transporter	53% C (39/73)	0% (0/73) rejected	0% (0/73) rejected	0% (0/73) ambiguous	0% (0/73) N	0% (0/73) gaps
234	3754677	G -> T	Protein encoding sequence predicted by BioNumerics	53% T (39/73)	0% (0/73) rejected	0% (0/73) rejected	0% (0/73) ambiguous	0% (0/73) N	0% (0/73) gaps
235	3760883	T -> C	aromatic amino acid transport protein AroP2	90% T (66/73)	0% (0/73) rejected	0% (0/73) rejected	0% (0/73) ambiguous	0% (0/73) N	0% (0/73) gaps
236	3768478	C -> A	transcriptional regulator PhhR	99% C (72/73)	0% (0/73) rejected	0% (0/73) rejected	0% (0/73) ambiguous	0% (0/73) N	0% (0/73) gaps
237	3785349	G -> A	Protein encoding sequence predicted by BioNumerics	99% G (72/73)	0% (0/73) rejected	0% (0/73) rejected	0% (0/73) ambiguous	0% (0/73) N	0% (0/73) gaps
238	3788289	C -> G	Protein encoding sequence predicted by BioNumerics	59% C (43/73)	0% (0/73) rejected	0% (0/73) rejected	0% (0/73) ambiguous	0% (0/73) N	0% (0/73) gaps
239	3794786	G -> A	Protein encoding sequence predicted by BioNumerics	99% G (72/73)	0% (0/73) rejected	0% (0/73) rejected	0% (0/73) ambiguous	0% (0/73) N	0% (0/73) gaps
240	3811401	T -> G	Protein encoding sequence predicted by BioNumerics	58% T (42/73)	0% (0/73) rejected	0% (0/73) rejected	0% (0/73) ambiguous	0% (0/73) N	0% (0/73) gaps
241	3817401	C -> T	Protein encoding sequence predicted by BioNumerics	56% C (41/73)	0% (0/73) rejected	0% (0/73) rejected	0% (0/73) ambiguous	0% (0/73) N	0% (0/73) gaps
242	3819961	G -> A	Protein encoding sequence predicted by BioNumerics	99% G (72/73)	0% (0/73) rejected	0% (0/73) rejected	0% (0/73) ambiguous	0% (0/73) N	0% (0/73) gaps
243	3823875	C -> A	Protein encoding sequence predicted by BioNumerics	99% C (72/73)	0% (0/73) rejected	0% (0/73) rejected	0% (0/73) ambiguous	0% (0/73) N	0% (0/73) gaps
244	3831639	T -> G	Protein encoding sequence predicted by BioNumerics	77% T (56/73)	0% (0/73) rejected	0% (0/73) rejected	0% (0/73) ambiguous	0% (0/73) N	0% (0/73) gaps
245	3857594	C -> T	Basic amino acid, basic peptide and imipenem outer membrane porin OprD precursor	97% C (71/73)	0% (0/73) rejected	0% (0/73) rejected	0% (0/73) ambiguous	0% (0/73) N	0% (0/73) gaps
246	3857602	G -> A	Basic amino acid, basic peptide and imipenem outer membrane porin OprD precursor	99% G (72/73)	0% (0/73) rejected	0% (0/73) rejected	0% (0/73) ambiguous	0% (0/73) N	0% (0/73) gaps
247	3895688	C -> T	Protein encoding sequence predicted by BioNumerics	99% C (72/73)	0% (0/73) rejected	0% (0/73) rejected	0% (0/73) ambiguous	0% (0/73) N	0% (0/73) gaps
248	3904563	C -> T	Protein encoding sequence predicted by BioNumerics	53% C (39/73)	0% (0/73) rejected	0% (0/73) rejected	0% (0/73) ambiguous	0% (0/73) N	0% (0/73) gaps
249	3908020	G -> T	Peptidoglycan associated lipoprotein OprL precursor	99% G (72/73)	0% (0/73) rejected	0% (0/73) rejected	0% (0/73) ambiguous	0% (0/73) N	0% (0/73) gaps
250	3911054	C -> T		78% C (57/73)	0% (0/73) rejected	0% (0/73) rejected	0% (0/73) ambiguous	0% (0/73) N	0% (0/73) gaps
251	3962220	G -> A	Protein encoding sequence predicted by BioNumerics	95% G (69/73)	0% (0/73) rejected	0% (0/73) rejected	0% (0/73) ambiguous	0% (0/73) N	0% (0/73) gaps
252	3974859	T -> A	Protein encoding sequence predicted by BioNumerics	99% T (72/73)	0% (0/73) rejected	0% (0/73) rejected	0% (0/73) ambiguous	0% (0/73) N	0% (0/73) gaps
253	3977880	C -> A	Protein encoding sequence predicted by BioNumerics	97% C (71/73)	0% (0/73) rejected	0% (0/73) rejected	0% (0/73) ambiguous	0% (0/73) N	0% (0/73) gaps
254	3985941	T -> A	probable Resistance-Nodulation-Cell Division (RND) efflux transporter	99% T (72/73)	0% (0/73) rejected	0% (0/73) rejected	0% (0/73) ambiguous	0% (0/73) N	0% (0/73) gaps
255	3991093	T -> C	Protein encoding sequence predicted by BioNumerics	92% T (67/73)	0% (0/73) rejected	0% (0/73) rejected	0% (0/73) ambiguous	0% (0/73) N	0% (0/73) gaps
256	4019491	C -> G	UDP-3-O-acyl-N-acetylglucosamine deacetylase	99% C (72/73)	0% (0/73) rejected	0% (0/73) rejected	0% (0/73) ambiguous	0% (0/73) N	0% (0/73) gaps
257	4033310	G -> A	Protein encoding sequence predicted by BioNumerics	97% G (71/73)	0% (0/73) rejected	0% (0/73) rejected	0% (0/73) ambiguous	0% (0/73) N	0% (0/73) gaps
258	4036795	A -> G	Protein encoding sequence predicted by BioNumerics	99% A (72/73)	0% (0/73) rejected	0% (0/73) rejected	0% (0/73) ambiguous	0% (0/73) N	0% (0/73) gaps
259	4066240	G -> A	Protein encoding sequence predicted by BioNumerics	97% G (71/73)	0% (0/73) rejected	0% (0/73) rejected	0% (0/73) ambiguous	0% (0/73) N	0% (0/73) gaps
260	4072225	G -> A	conserved hypothetical protein	99% G (72/73)	0% (0/73) rejected	0% (0/73) rejected	0% (0/73) ambiguous	0% (0/73) N	0% (0/73) gaps
261	4076796	C -> T	Protein encoding sequence predicted by BioNumerics	56% C (41/73)	0% (0/73) rejected	0% (0/73) rejected	0% (0/73) ambiguous	0% (0/73) N	0% (0/73) gaps
262	4079413	T -> A	Protein encoding sequence predicted by BioNumerics	99% T (72/73)	0% (0/73) rejected	0% (0/73) rejected	0% (0/73) ambiguous	0% (0/73) N	0% (0/73) gaps
263	4083085	G -> A	Protein encoding sequence predicted by BioNumerics	99% G (72/73)	0% (0/73) rejected	0% (0/73) rejected	0% (0/73) ambiguous	0% (0/73) N	0% (0/73) gaps
264	4104772	G -> A	Protein encoding sequence predicted by BioNumerics	97% G (71/73)	0% (0/73) rejected	0% (0/73) rejected	0% (0/73) ambiguous	0% (0/73) N	0% (0/73) gaps
265	4111124	C -> T	Protein encoding sequence predicted by BioNumerics	97% C (71/73)	0% (0/73) rejected	0% (0/73) rejected	0% (0/73) ambiguous	0% (0/73) N	0% (0/73) gaps
266	4130059	G -> A	Protein encoding sequence predicted by BioNumerics	97% G (71/73)	0% (0/73) rejected	0% (0/73) rejected	0% (0/73) ambiguous	0% (0/73) N	0% (0/73) gaps
267	4145726	A -> G	Protein encoding sequence predicted by BioNumerics	53% A (39/73)	0% (0/73) rejected	0% (0/73) rejected	0% (0/73) ambiguous	0% (0/73) N	0% (0/73) gaps
268	4174707	G -> A	Protein encoding sequence predicted by BioNumerics	97% G (71/73)	0% (0/73) rejected	0% (0/73) rejected	0% (0/73) ambiguous	0% (0/73) N	0% (0/73) gaps
269	4237167	G -> A	Protein encoding sequence predicted by BioNumerics	77% G (56/73)	0% (0/73) rejected	0% (0/73) rejected	0% (0/73) ambiguous	0% (0/73) N	0% (0/73) gaps
270	4241518	G -> A	Protein encoding sequence predicted by BioNumerics	53% G (39/73)	0% (0/73) rejected	0% (0/73) rejected	0% (0/73) ambiguous	0% (0/73) N	0% (0/73) gaps
271	4244478	G -> A	Protein encoding sequence predicted by BioNumerics	99% G (72/73)	0% (0/73) rejected	0% (0/73) rejected	0% (0/73) ambiguous	0% (0/73) N	0% (0/73) gaps
272	4259817	G -> A	Protein encoding sequence predicted by BioNumerics	53% A (39/73)	0% (0/73) rejected	0% (0/73) rejected	0% (0/73) ambiguous	0% (0/73) N	0% (0/73) gaps
273	4286856	G -> T	Protein encoding sequence predicted by BioNumerics	95% G (69/73)	0% (0/73) rejected	0% (0/73) rejected	0% (0/73) ambiguous	0% (0/73) N	0% (0/73) gaps
274	4289222	G -> T	hypothetical protein	97% G (71/73)	0% (0/73) rejected	0% (0/73) rejected	0% (0/73) ambiguous	0% (0/73) N	0% (0/73) gaps
275	4290080	T -> C	probable cytochrome c	99% T (72/73)	0% (0/73) rejected	0% (0/73) rejected	0% (0/73) ambiguous	0% (0/73) N	0% (0/73) gaps
276	4295423	T -> G	Protein encoding sequence predicted by BioNumerics	58% T (42/73)	0% (0/73) rejected	0% (0/73) rejected	0% (0/73) ambiguous	0% (0/73) N	0% (0/73) gaps
277	4295779	G -> A	probable oxidoreductase	99% G (72/73)	0% (0/73) rejected	0% (0/73) rejected	0% (0/73) ambiguous	0% (0/73) N	0% (0/73) gaps
278	4316048	G -> C	Protein encoding sequence predicted by BioNumerics	92% G (67/73)	0% (0/73) rejected	0% (0/73) rejected	0% (0/73) ambiguous	0% (0/73) N	0% (0/73) gaps
279	4349436	T -> A	Protein encoding sequence predicted by BioNumerics	58% T (42/73)	0% (0/73) rejected	0% (0/73) rejected	0% (0/73) ambiguous	0% (0/73) N	0% (0/73) gaps
280	4370358	G -> A	Protein encoding sequence predicted by BioNumerics	53% G (39/73)	0% (0/73) rejected	0% (0/73) rejected	0% (0/73) ambiguous	0% (0/73) N	0% (0/73) gaps
281	4374013	T -> C	Protein encoding sequence predicted by BioNumerics	93% T (68/73)	0% (0/73) rejected	0% (0/73) rejected	0% (0/73) ambiguous	0% (0/73) N	0% (0/73) gaps
282	4457577	C -> T	Protein encoding sequence predicted by BioNumerics	95% C (69/73)	0% (0/73) rejected	0% (0/73) rejected	0% (0/73) ambiguous	0% (0/73) N	0% (0/73) gaps
283	4471510	C -> T	Protein encoding sequence predicted by BioNumerics	53% C (39/73)	0% (0/73) rejected	0% (0/73) rejected	0% (0/73) ambiguous	0% (0/73) N	0% (0/73) gaps
284	4489384	G -> A	Protein encoding sequence predicted by BioNumerics	53% G (39/73)	0% (0/73) rejected	0% (0/73) rejected	0% (0/73) ambiguous	0% (0/73) N	0% (0/73) gaps
285	4502475	G -> A	ATP-binding protease component ClpA	99% G (72/73)	0% (0/73) rejected	0% (0/73) rejected	0% (0/73) ambiguous	0% (0/73) N	0% (0/73) gaps
286	4514474	T -> A	Protein encoding sequence predicted by BioNumerics	99% T (72/73)	0% (0/73) rejected	0% (0/73) rejected	0% (0/73) ambiguous	0% (0/73) N	0% (0/73) gaps
287	4549284	T -> C	hypothetical protein	90% T (66/73)	0% (0/73) rejected	0% (0/73) rejected	0% (0/73) ambiguous	0% (0/73) N	0% (0/73) gaps
288	4573223	G -> C	Protein encoding sequence predicted by BioNumerics	97% G (71/73)	0% (0/73) rejected	0% (0/73) rejected	0% (0/73) ambiguous	0% (0/73) N	0% (0/73) gaps
289	4583547	C -> T	Protein encoding sequence predicted by BioNumerics	53% C (39/73)	0% (0/73) rejected	0% (0/73) rejected	0% (0/73) ambiguous	0% (0/73) N	0% (0/73) gaps
290	4602220	C -> A	Protein encoding sequence predicted by BioNumerics	53% C (39/73)	0% (0/73) rejected	0% (0/73) rejected	0% (0/73) ambiguous	0% (0/73) N	0% (0/73) gaps
291	4606648	G -> A	Protein encoding sequence predicted by BioNumerics	90% G (66/73)	0% (0/73) rejected	0% (0/73) rejected	0% (0/73) ambiguous	0% (0/73) N	0% (0/73) gaps
292	4623188	C -> T	probable aldehyde dehydrogenase	90% C (66/73)	0% (0/73) rejected	0% (0/73) rejected	0% (0/73) ambiguous	0% (0/73) N	0% (0/73) gaps
293	4649090	G -> A	Protein encoding sequence predicted by BioNumerics	97% G (71/73)	0% (0/73) rejected	0% (0/73) rejected	0% (0/73) ambiguous	0% (0/73) N	0% (0/73) gaps
294	4689026	C -> T	probable iron-sulfur protein	58% C (42/73)	0% (0/73) rejected	0% (0/73) rejected	0% (0/73) ambiguous	0% (0/73) N	0% (0/73) gaps
295	4705878	G -> A	probable toxin transporter	97% G (71/73)	0% (0/73) rejected	0% (0/73) rejected	0% (0/73) ambiguous	0% (0/73) N	0% (0/73) gaps
296	4708578	G -> A	Protein encoding sequence predicted by BioNumerics	53% G (39/73)	0% (0/73) rejected	0% (0/73) rejected	0% (0/73) ambiguous	0% (0/73) N	0% (0/73) gaps
297	4716634	G -> A	probable hydrolase	53% A (39/73)	0% (0/73) rejected	0% (0/73) rejected	0% (0/73) ambiguous	0% (0/73) N	0% (0/73) gaps
298	4721652	G -> A	Protein encoding sequence predicted by BioNumerics	90% G (66/73)	0% (0/73) rejected	0% (0/73) rejected	0% (0/73) ambiguous	0% (0/73) N	0% (0/73) gaps
299	4735142	A -> T	Protein encoding sequence predicted by BioNumerics	99% A (72/73)	0% (0/73) rejected	0% (0/73) rejected	0% (0/73) ambiguous	0% (0/73) N	0% (0/73) gaps
300	4745746	C -> T	Protein encoding sequence predicted by BioNumerics	97% C (71/73)	0% (0/73) rejected	0% (0/73) rejected	0% (0/73) ambiguous	0% (0/73) N	0% (0/73) gaps
301	4758000	G -> A	probable transcriptional regulator	53% A (39/73)	0% (0/73) rejected	0% (0/73) rejected	0% (0/73) ambiguous	0% (0/73) N	0% (0/73) gaps
302	4785106	C -> G	probable outer membrane protein precursor	90% C (66/73)	0% (0/73) rejected	0% (0/73) rejected	0% (0/73) ambiguous	0% (0/73) N	0% (0/73) gaps
303	4785442	G -> A	probable outer membrane protein precursor	90% G (66/73)	0% (0/73) rejected	0% (0/73) rejected	0% (0/73) ambiguous	0% (0/73) N	0% (0/73) gaps
304	4793086	G -> A	tryptophan synthase alpha chain	92% G (67/73)	0% (0/73) rejected	0% (0/73) rejected	0% (0/73) ambiguous	0% (0/73) N	0% (0/73) gaps
305	4840699	G -> T	Protein encoding sequence predicted by BioNumerics	99% G (72/73)	0% (0/73) rejected	0% (0/73) rejected	0% (0/73) ambiguous	0% (0/73) N	0% (0/73) gaps
306	4842923	C -> A	Protein encoding sequence predicted by BioNumerics	53% A (39/73)	0% (0/73) rejected	0% (0/73) rejected	0% (0/73) ambiguous	0% (0/73) N	0% (0/73) gaps
307	4859377	G -> A	hypothetical protein	97% G (71/73)	0% (0/73) rejected	0% (0/73) rejected	0% (0/73) ambiguous	0% (0/73) N	0% (0/73) gaps
308	4904449	C -> A	Protein encoding sequence predicted by BioNumerics	92% C (67/73)	0% (0/73) rejected	0% (0/73) rejected	0% (0/73) ambiguous	0% (0/73) N	0% (0/73) gaps
309	4919357	C -> T	Protein encoding sequence predicted by BioNumerics	97% C (71/73)	0% (0/73) rejected	0% (0/73) rejected	0% (0/73) ambiguous	0% (0/73) N	0% (0/73) gaps
310	4920523	C -> T	Protein encoding sequence predicted by BioNumerics	99% C (72/73)	0% (0/73) rejected	0% (0/73) rejected	0% (0/73) ambiguous	0% (0/73) N	0% (0/73) gaps
311	4922252	G -> T	Protein encoding sequence predicted by BioNumerics	53% G (39/73)	0% (0/73) rejected	0% (0/73) rejected	0% (0/73) ambiguous	0% (0/73) N	0% (0/73) gaps
312	4952190	C -> T	Protein encoding sequence predicted by BioNumerics	71% C (52/73)	0% (0/73) rejected	0% (0/73) rejected	0% (0/73) ambiguous	0% (0/73) N	0% (0/73) gaps
313	4959430	T -> C	glycosyltransferase WbpZ	99% T (72/73)	0% (0/73) rejected	0% (0/73) rejected	0% (0/73) ambiguous	0% (0/73) N	0% (0/73) gaps
314	4965290	C -> T	Protein encoding sequence predicted by BioNumerics	56% C (41/73)	0% (0/73) rejected	0% (0/73) rejected	0% (0/73) ambiguous	0% (0/73) N	0% (0/73) gaps
315	4975071	C -> A	probable transcriptional regulator	53% A (39/73)	0% (0/73) rejected	0% (0/73) rejected	0% (0/73) ambiguous	0% (0/73) N	0% (0/73) gaps
316	4987350	G -> A	probable transcriptional regulator	97% G (71/73)	0% (0/73) rejected	0% (0/73) rejected	0% (0/73) ambiguous	0% (0/73) N	0% (0/73) gaps
317	5035045	C -> T	Protein encoding sequence predicted by BioNumerics	53% C (39/73)	0% (0/73) rejected	0% (0/73) rejected	0% (0/73) ambiguous	0% (0/73) N	0% (0/73) gaps
318	5072781	G -> T	hypothetical protein	53% G (39/73)	0% (0/73) rejected	0% (0/73) rejected	0% (0/73) ambiguous	0% (0/73) N	0% (0/73) gaps
319	5079548	G -> A	Protein encoding sequence predicted by BioNumerics	99% G (72/73)	0% (0/73) rejected	0% (0/73) rejected	0% (0/73) ambiguous	0% (0/73) N	0% (0/73) gaps
320	5096709	T -> C	probable aldehyde dehydrogenase	97% T (71/73)	0% (0/73) rejected	0% (0/73) rejected	0% (0/73) ambiguous	0% (0/73) N	0% (0/73) gaps
321	5103216	C -> T	fimbrial subunit CupA4	99% C (72/73)	0% (0/73) rejected	0% (0/73) rejected	0% (0/73) ambiguous	0% (0/73) N	0% (0/73) gaps
322	5122689	C -> T	Protein encoding sequence predicted by BioNumerics	97% C (71/73)	0% (0/73) rejected	0% (0/73) rejected	0% (0/73) ambiguous	0% (0/73) N	0% (0/73) gaps
323	5127186	G -> A	Protein encoding sequence predicted by BioNumerics	58% G (42/73)	0% (0/73) rejected	0% (0/73) rejected	0% (0/73) ambiguous	0% (0/73) N	0% (0/73) gaps
324	5128210	C -> T	Protein encoding sequence predicted by BioNumerics	56% C (41/73)	0% (0/73) rejected	0% (0/73) rejected	0% (0/73) ambiguous	0% (0/73) N	0% (0/73) gaps
325	5135250	T -> C	probable alcohol dehydrogenase (Zn-dependent)	95% T (69/73)	0% (0/73) rejected	0% (0/73) rejected	0% (0/73) ambiguous	0% (0/73) N	0% (0/73) gaps
326	5140170	G -> A	Protein encoding sequence predicted by BioNumerics	99% G (72/73)	0% (0/73) rejected	0% (0/73) rejected	0% (0/73) ambiguous	0% (0/73) N	0% (0/73) gaps
327	5144577	C -> T	Protein encoding sequence predicted by BioNumerics	56% C (41/73)	0% (0/73) rejected	0% (0/73) rejected	0% (0/73) ambiguous	0% (0/73) N	0% (0/73) gaps
328	5150318	C -> T	hypothetical protein	99% C (72/73)	0% (0/73) rejected	0% (0/73) rejected	0% (0/73) ambiguous	0% (0/73) N	0% (0/73) gaps
329	5156260	G -> A	probable sensor/response regulator hybrid	97% G (71/73)	0% (0/73) rejected	0% (0/73) rejected	0% (0/73) ambiguous	0% (0/73) N	0% (0/73) gaps
330	5180828	C -> T	Protein encoding sequence predicted by BioNumerics	99% C (72/73)	0% (0/73) rejected	0% (0/73) rejected	0% (0/73) ambiguous	0% (0/73) N	0% (0/73) gaps
331	5183096	C -> T	Protein encoding sequence predicted by BioNumerics	56% C (41/73)	0% (0/73) rejected	0% (0/73) rejected	0% (0/73) ambiguous	0% (0/73) N	0% (0/73) gaps
332	5219670	C -> T		97% C (71/73)	0% (0/73) rejected	0% (0/73) rejected	0% (0/73) ambiguous	0% (0/73) N	0% (0/73) gaps
333	5237789	C -> T	hypothetical protein	99% C (72/73)	0% (0/73) rejected	0% (0/73) rejected	0% (0/73) ambiguous	0% (0/73) N	0% (0/73) gaps
334	5244778	C -> T	Protein encoding sequence predicted by BioNumerics	99% C (72/73)	0% (0/73) rejected	0% (0/73) rejected	0% (0/73) ambiguous	0% (0/73) N	0% (0/73) gaps
335	5260534	G -> T	Protein encoding sequence predicted by BioNumerics	99% G (72/73)	0% (0/73) rejected	0% (0/73) rejected	0% (0/73) ambiguous	0% (0/73) N	0% (0/73) gaps
336	5261063	C -> T	histidine porin OpdC	58% C (42/73)	0% (0/73) rejected	0% (0/73) rejected	0% (0/73) ambiguous	0% (0/73) N	0% (0/73) gaps
337	5265936	G -> A	Protein encoding sequence predicted by BioNumerics	99% G (72/73)	0% (0/73) rejected	0% (0/73) rejected	0% (0/73) ambiguous	0% (0/73) N	0% (0/73) gaps
338	5278930	G -> A	Protein encoding sequence predicted by BioNumerics	58% G (42/73)	0% (0/73) rejected	0% (0/73) rejected	0% (0/73) ambiguous	0% (0/73) N	0% (0/73) gaps
339	5281273	G -> A	Protein encoding sequence predicted by BioNumerics	97% G (71/73)	0% (0/73) rejected	0% (0/73) rejected	0% (0/73) ambiguous	0% (0/73) N	0% (0/73) gaps
340	5292436	C -> T	Protein encoding sequence predicted by BioNumerics	66% C (48/73)	0% (0/73) rejected	0% (0/73) rejected	0% (0/73) ambiguous	0% (0/73) N	0% (0/73) gaps
341	5295004	C -> T	Protein encoding sequence predicted by BioNumerics	99% C (72/73)	0% (0/73) rejected	0% (0/73) rejected	0% (0/73) ambiguous	0% (0/73) N	0% (0/73) gaps
342	5306205	C -> T	Protein encoding sequence predicted by BioNumerics	53% T (39/73)	0% (0/73) rejected	0% (0/73) rejected	0% (0/73) ambiguous	0% (0/73) N	0% (0/73) gaps
343	5309436	C -> T	Protein encoding sequence predicted by BioNumerics	97% C (71/73)	0% (0/73) rejected	0% (0/73) rejected	0% (0/73) ambiguous	0% (0/73) N	0% (0/73) gaps
344	5316193	G -> C	Protein encoding sequence predicted by BioNumerics	99% G (72/73)	0% (0/73) rejected	0% (0/73) rejected	0% (0/73) ambiguous	0% (0/73) N	0% (0/73) gaps
345	5326737	T -> C	Protein encoding sequence predicted by BioNumerics	90% C (66/73)	0% (0/73) rejected	0% (0/73) rejected	0% (0/73) ambiguous	0% (0/73) N	0% (0/73) gaps
346	5336235	G -> A	probable transcriptional regulator	99% G (72/73)	0% (0/73) rejected	0% (0/73) rejected	0% (0/73) ambiguous	0% (0/73) N	0% (0/73) gaps
347	5338926	C -> T	Protein encoding sequence predicted by BioNumerics	53% C (39/73)	0% (0/73) rejected	0% (0/73) rejected	0% (0/73) ambiguous	0% (0/73) N	0% (0/73) gaps
348	5393479	C -> T	Protein encoding sequence predicted by BioNumerics	95% C (69/73)	0% (0/73) rejected	0% (0/73) rejected	0% (0/73) ambiguous	0% (0/73) N	0% (0/73) gaps
349	5397505	G -> A		99% G (72/73)	0% (0/73) rejected	0% (0/73) rejected	0% (0/73) ambiguous	0% (0/73) N	0% (0/73) gaps
350	5439723	C -> A	Protein encoding sequence predicted by BioNumerics	99% C (72/73)	0% (0/73) rejected	0% (0/73) rejected	0% (0/73) ambiguous	0% (0/73) N	0% (0/73) gaps
351	5480375	G -> A	Protein encoding sequence predicted by BioNumerics	58% G (42/73)	0% (0/73) rejected	0% (0/73) rejected	0% (0/73) ambiguous	0% (0/73) N	0% (0/73) gaps
352	5490072	C -> A	Protein encoding sequence predicted by BioNumerics	56% C (41/73)	0% (0/73) rejected	0% (0/73) rejected	0% (0/73) ambiguous	0% (0/73) N	0% (0/73) gaps
353	5603909	G -> A	Protein encoding sequence predicted by BioNumerics	99% G (72/73)	0% (0/73) rejected	0% (0/73) rejected	0% (0/73) ambiguous	0% (0/73) N	0% (0/73) gaps
354	5607912	G -> A	Protein encoding sequence predicted by BioNumerics	99% G (72/73)	0% (0/73) rejected	0% (0/73) rejected	0% (0/73) ambiguous	0% (0/73) N	0% (0/73) gaps
355	5616071	G -> A	ferric-mycobactin receptor, FemA	53% A (39/73)	0% (0/73) rejected	0% (0/73) rejected	0% (0/73) ambiguous	0% (0/73) N	0% (0/73) gaps
356	5620315	C -> T	Protein encoding sequence predicted by BioNumerics	97% C (71/73)	0% (0/73) rejected	0% (0/73) rejected	0% (0/73) ambiguous	0% (0/73) N	0% (0/73) gaps
357	5633388	G -> A	hypothetical protein	99% G (72/73)	0% (0/73) rejected	0% (0/73) rejected	0% (0/73) ambiguous	0% (0/73) N	0% (0/73) gaps
358	5633678	G -> A	hypothetical protein	97% G (71/73)	0% (0/73) rejected	0% (0/73) rejected	0% (0/73) ambiguous	0% (0/73) N	0% (0/73) gaps
359	5662767	C -> G	ribose transport protein RbsA	99% C (72/73)	0% (0/73) rejected	0% (0/73) rejected	0% (0/73) ambiguous	0% (0/73) N	0% (0/73) gaps
360	5697631	C -> T	hypothetical protein	53% C (39/73)	0% (0/73) rejected	0% (0/73) rejected	0% (0/73) ambiguous	0% (0/73) N	0% (0/73) gaps
361	5700030	A -> G	cytochrome c550	99% A (72/73)	0% (0/73) rejected	0% (0/73) rejected	0% (0/73) ambiguous	0% (0/73) N	0% (0/73) gaps
362	5700253	G -> A	Protein encoding sequence predicted by BioNumerics	97% G (71/73)	0% (0/73) rejected	0% (0/73) rejected	0% (0/73) ambiguous	0% (0/73) N	0% (0/73) gaps
363	5706567	C -> T	Protein encoding sequence predicted by BioNumerics	97% C (71/73)	0% (0/73) rejected	0% (0/73) rejected	0% (0/73) ambiguous	0% (0/73) N	0% (0/73) gaps
364	5709617	C -> T	hypothetical protein	77% C (56/73)	0% (0/73) rejected	0% (0/73) rejected	0% (0/73) ambiguous	0% (0/73) N	0% (0/73) gaps
365	5721230	G -> A	Protein encoding sequence predicted by BioNumerics	66% G (48/73)	0% (0/73) rejected	0% (0/73) rejected	0% (0/73) ambiguous	0% (0/73) N	0% (0/73) gaps
366	5736541	G -> A	paerucumarin biosynthesis protein PvcC	58% G (42/73)	0% (0/73) rejected	0% (0/73) rejected	0% (0/73) ambiguous	0% (0/73) N	0% (0/73) gaps
367	5801854	A -> T	Protein encoding sequence predicted by BioNumerics	95% A (69/73)	0% (0/73) rejected	0% (0/73) rejected	0% (0/73) ambiguous	0% (0/73) N	0% (0/73) gaps
368	5807584	T -> A, G		53% A (39/73)	0% (0/73) rejected	0% (0/73) rejected	0% (0/73) ambiguous	0% (0/73) N	0% (0/73) gaps
369	5874173	C -> T	probable TonB-dependent receptor	53% C (39/73)	0% (0/73) rejected	0% (0/73) rejected	0% (0/73) ambiguous	0% (0/73) N	0% (0/73) gaps
370	5889363	C -> T	Protein encoding sequence predicted by BioNumerics	56% C (41/73)	0% (0/73) rejected	0% (0/73) rejected	0% (0/73) ambiguous	0% (0/73) N	0% (0/73) gaps
371	5928898	T -> C	hypothetical protein	53% T (39/73)	0% (0/73) rejected	0% (0/73) rejected	0% (0/73) ambiguous	0% (0/73) N	0% (0/73) gaps
372	5933535	C -> T	hypothetical protein	56% C (41/73)	0% (0/73) rejected	0% (0/73) rejected	0% (0/73) ambiguous	0% (0/73) N	0% (0/73) gaps
373	5940449	A -> C	Protein encoding sequence predicted by BioNumerics	56% A (41/73)	0% (0/73) rejected	0% (0/73) rejected	0% (0/73) ambiguous	0% (0/73) N	0% (0/73) gaps
374	5981666	C -> T	Protein encoding sequence predicted by BioNumerics	53% T (39/73)	0% (0/73) rejected	0% (0/73) rejected	0% (0/73) ambiguous	0% (0/73) N	0% (0/73) gaps
375	5997016	C -> A	Protein encoding sequence predicted by BioNumerics	56% C (41/73)	0% (0/73) rejected	0% (0/73) rejected	0% (0/73) ambiguous	0% (0/73) N	0% (0/73) gaps
376	5997592	C -> T	Protein encoding sequence predicted by BioNumerics	95% C (69/73)	0% (0/73) rejected	0% (0/73) rejected	0% (0/73) ambiguous	0% (0/73) N	0% (0/73) gaps
377	6007368	A -> G	Protein encoding sequence predicted by BioNumerics	99% A (72/73)	0% (0/73) rejected	0% (0/73) rejected	0% (0/73) ambiguous	0% (0/73) N	0% (0/73) gaps
378	6017170	C -> T	elongation factor G	99% C (72/73)	0% (0/73) rejected	0% (0/73) rejected	0% (0/73) ambiguous	0% (0/73) N	0% (0/73) gaps
379	6057123	T -> A	Protein encoding sequence predicted by BioNumerics	99% T (72/73)	0% (0/73) rejected	0% (0/73) rejected	0% (0/73) ambiguous	0% (0/73) N	0% (0/73) gaps
380	6068184	G -> A	Protein encoding sequence predicted by BioNumerics	99% G (72/73)	0% (0/73) rejected	0% (0/73) rejected	0% (0/73) ambiguous	0% (0/73) N	0% (0/73) gaps
381	6075633	G -> A	Protein encoding sequence predicted by BioNumerics	99% G (72/73)	0% (0/73) rejected	0% (0/73) rejected	0% (0/73) ambiguous	0% (0/73) N	0% (0/73) gaps
382	6076399	A -> G	probable transcriptional regulator	56% A (41/73)	0% (0/73) rejected	0% (0/73) rejected	0% (0/73) ambiguous	0% (0/73) N	0% (0/73) gaps
383	6079620	C -> G	conserved hypothetical protein	56% C (41/73)	0% (0/73) rejected	0% (0/73) rejected	0% (0/73) ambiguous	0% (0/73) N	0% (0/73) gaps
384	6091816	C -> T	Protein encoding sequence predicted by BioNumerics	53% T (39/73)	0% (0/73) rejected	0% (0/73) rejected	0% (0/73) ambiguous	0% (0/73) N	0% (0/73) gaps
385	6093040	G -> A	putative isovaleryl-CoA dehydrogenase	99% G (72/73)	0% (0/73) rejected	0% (0/73) rejected	0% (0/73) ambiguous	0% (0/73) N	0% (0/73) gaps
386	6102951	G -> A	Protein encoding sequence predicted by BioNumerics	97% G (71/73)	0% (0/73) rejected	0% (0/73) rejected	0% (0/73) ambiguous	0% (0/73) N	0% (0/73) gaps
387	6111857	C -> T	DhcB, dehydrocarnitine CoA transferase, subunit B	68% C (50/73)	0% (0/73) rejected	0% (0/73) rejected	0% (0/73) ambiguous	0% (0/73) N	0% (0/73) gaps
388	6122137	C -> T	Protein encoding sequence predicted by BioNumerics	92% C (67/73)	0% (0/73) rejected	0% (0/73) rejected	0% (0/73) ambiguous	0% (0/73) N	0% (0/73) gaps
389	6161082	T -> G	Protein encoding sequence predicted by BioNumerics	99% T (72/73)	0% (0/73) rejected	0% (0/73) rejected	0% (0/73) ambiguous	0% (0/73) N	0% (0/73) gaps
390	6177766	G -> A	exonuclease SbcD	53% A (39/73)	0% (0/73) rejected	0% (0/73) rejected	0% (0/73) ambiguous	0% (0/73) N	0% (0/73) gaps
391	6200140	T -> C	two-component sensor PprA	97% T (71/73)	0% (0/73) rejected	0% (0/73) rejected	0% (0/73) ambiguous	0% (0/73) N	0% (0/73) gaps
392	6239120	C -> T	probable major facilitator superfamily (MFS) transporter	99% C (72/73)	0% (0/73) rejected	0% (0/73) rejected	0% (0/73) ambiguous	0% (0/73) N	0% (0/73) gaps
393	6247301	G -> C	Protein encoding sequence predicted by BioNumerics	97% G (71/73)	0% (0/73) rejected	0% (0/73) rejected	0% (0/73) ambiguous	0% (0/73) N	0% (0/73) gaps
394	6250826	G -> T	Protein encoding sequence predicted by BioNumerics	53% T (39/73)	0% (0/73) rejected	0% (0/73) rejected	0% (0/73) ambiguous	0% (0/73) N	0% (0/73) gaps
395	6256972	G -> A	hypothetical protein	95% G (69/73)	0% (0/73) rejected	0% (0/73) rejected	0% (0/73) ambiguous	0% (0/73) N	0% (0/73) gaps
396	6272087	T -> C	Protein encoding sequence predicted by BioNumerics	97% T (71/73)	0% (0/73) rejected	0% (0/73) rejected	0% (0/73) ambiguous	0% (0/73) N	0% (0/73) gaps
397	6272134	G -> T	Protein encoding sequence predicted by BioNumerics	99% G (72/73)	0% (0/73) rejected	0% (0/73) rejected	0% (0/73) ambiguous	0% (0/73) N	0% (0/73) gaps
398	6272885	G -> A	L-2,4-diaminobutyrate:2-ketoglutarate 4-aminotransferase, PvdH	90% G (66/73)	0% (0/73) rejected	0% (0/73) rejected	0% (0/73) ambiguous	0% (0/73) N	0% (0/73) gaps

## Sheet: Transmission events_ST235
Possible Transmission events (ST235)	Patient ID	SNP count with non-informative SNPs (againsts reference PAO1)	Strictly filtered SNPs (against reference PAO1))	Hospital ENTRY	Hospital EXIT	ICU	Pre-entry condition	Pairwise wgSNP Distance (please refer wgSNP distance matrix given on the last Sheet of this excel workbook)
1	6	35039	87	2013-04-02	2013-04-23	3 (ER-ICU)	acquired	0
	34	35038	86	2013-04-29	2013-05-08	9 (ER-ICU)	acquired	1
2	46	35040-44	88-92	2013-05-10	2013-06-19	15 (adult-ICU)	acquired	0
	48	35040-41	88-89	2013-05-13	2013-06-12	9 and 4 (adult-ICU)	acquired	0-3
	83	35040-41	88-89	2013-06-08	2013-06-12	4 (ER-ICU)	acquired	0-3
	87	35040	88	2013-06-08	2013-06-17	2 (ER-ICU)	acquired	0-3
3	205	35043	91	2013-08-30	2013-09-05	2 (adult-ICU)	acquired	0
	237	35040-43	88-91	2013-09-15	2013-10-03	3 (adult-ICU)	acquired	0
	258	35042	90	2013-09-27	2013-10-04	5 (adult-ICU)	acquired	1-2
4	201	35010	58	2013-08-29	2013-09-14	6 (adult-ICU)	imported	0
	256	35012	60	2013-09-27	2013-10-25	3 (ER-ICU)	acquired	0
	294	35013	61	2013-10-23	2013-10-31	9 (ER-ICU)	acquired	0
5	312	35013	61	2014-04-22	2014-04-26	2 (ER-ICU)	imported	0
	318	35015	63	2014-04-27	2014-04-30	6 (adult-ICU)	acquired	1
6	51	35015	63	2015-03-06	2015-04-06	7 (ER-ICU)	acquired	0
	73	35016	64	2015-03-25	2015-04-15	3 (ER-ICU)	acquired	0
7	214	35006	54	2015-08-06	2015-08-11	7 (ER-ICU)	Imported	0
	220 B	35005-35045	93-53	2015-08-06	2015-08-11	6 (ER-ICU)	acquired	1
8	220 A	35005-35045	93-53	2015-08-06	2015-08-11	6 (ER-ICU)	acquired	0
	228	35045	93	2015-08-18	2015-09-10	1, 11(ER-ICU)	acquired	0

## Sheet: ST357_SNPs_Metadata
Strain ID (ST357)	Patient ID	Isolation ID	Total SNP count	Retained SNPs With noninforative SNPs (Ref. PAO1)	Retained SNPs with Strict filtring (Ref. PAO1)	Acquired/Imported *	MLST PubMLST ST	MLST type	Sample type	Phase	Sample collection date	Patient deceased (Y/N)	Virulence genes numbr
BS2170_R1.fastq	6	6A	438169	34468	9	acquired	Cluster 6	357	rectal	Pre-intervention	2013-04-10	N	201
BS2176_R1.fastq	46	46A	466799	34483	24	imported	Cluster 34	357	throat	Pre-intervention	2013-05-10	N	200
BS2348_R1.fastq	395	395A	436653	34470	11	imported	Cluster 6	357	rectal	Pre-intervention	2014-06-23	N	203
BS2347_R1.fastq	395	395B	439569	34470	11	imported	Cluster 6	357	throat	Pre-intervention	2014-06-23	N	203
BS2354_R1.fastq	398	398	437578	34471	12	acquired	Cluster 6	357	rectal	Pre-intervention	2014-06-25	Y	203
BS2352_R1.fastq	395	395D	437062	34471	12	imported	Cluster 6	357	rectal	Pre-intervention	2014-06-25	N	202
BS2351_R1.fastq	395	395C	436466	34471	12	imported	Cluster 6	357	rectal	Pre-intervention	2014-06-25	N	203
BS2350_R1.fastq	395	395F	436826	34471	12	imported	Cluster 6	357	throat	Pre-intervention	2014-06-25	N	202
BS2349_R1.fastq	395	395E	438322	34470	11	imported	Cluster 6	357	throat	Pre-intervention	2014-06-25	N	202
BS2360_R1.fastq	419	419	438141	34472	13	acquired	Cluster 7	357	rectal	Pre-intervention	2014-07-15	Y	203
BS3412_R1.fastq	NA	66_ENV	434325	34469	10	*acquired	Cluster 6	357	environment	Post-intervention	2015-01-01	NA	204
BS3413_R1.fastq	NA	68_ENV	433868	34469	10	*acquired	Cluster 6	357	environment	Post-intervention	2015-01-01	NA	204
BS3248_R1.fastq	38	38A	433424	34484	25	imported	Cluster 1	357	sputum	Post-intervention	2015-02-23	Y	203
BS3249_R1.fastq	38	38B	432469	34483	24	imported	Cluster 1	357	rectal	Post-intervention	2015-02-23	Y	204
BS3250_R1.fastq	38	38C	432478	34483	24	imported	Cluster 1	357	throat	Post-intervention	2015-02-23	Y	203
BS3246_R1.fastq	37	37A	404253	34484	25	acquired	Cluster 39	357	rectal	Post-intervention	2015-02-27	N	204
BS3247_R1.fastq	37	37B	450423	34484	25	acquired	Cluster 29	357	rectal	Post-intervention	2015-03-03	N	202
BS3256_R1.fastq	51	51B	444890	34473	14	acquired	Cluster 3	357	throat	Post-intervention	2015-03-13	Y	203
BS3274_R1.fastq	52	52A	443386	34471	12	acquired	Cluster 31	357	rectal	Post-intervention	2015-03-13	N	204
BS3257_R1.fastq	51	51C	441357	34473	14	acquired	Cluster 3	357	sputum	Post-intervention	2015-03-16	Y	204
BS3276_R1.fastq	58	58	437071	34483	24	acquired	Cluster 1	357	rectal	Post-intervention	2015-03-18	N	203
BS3266_R1.fastq	51	51E	481394	34473	14	acquired	Cluster 3	357	throat	Post-intervention	2015-03-20	Y	192
BS3267_R1.fastq	51	51F	438264	34473	14	acquired	Cluster 32	357	sputum	Post-intervention	2015-03-31	Y	204
BS3282_R1.fastq	68	68B	437871	34483	24	acquired	Cluster 1	357	throat	Post-intervention	2015-03-31	Y	205
BS3271_R1.fastq	51	51J	443738	34473	14	acquired	Cluster 3	357	throat	Post-intervention	2015-04-02	Y	204
BS3269_R1.fastq	51	51H	469271	34473	14	acquired	Cluster 3	357	wound	Post-intervention	2015-04-04	Y	197
BS3270_R1.fastq	51	51I	437774	34473	14	acquired	Cluster 3	357	sputum	Post-intervention	2015-04-04	Y	204
BS3279_R1.fastq	66	66B	444016	34473	14	acquired	Cluster 3	357	throat	Post-intervention	2015-04-06	Y	203
BS3283_R1.fastq	68	68C	439519	34483	24	acquired	Cluster 1	357	rectal	Post-intervention	2015-04-07	Y	204
BS3311_R1.fastq	82	82A	439837	34473	14	imported	Cluster 3	357	throat	Post-intervention	2015-04-10	N	203
BS3280_R1.fastq	66	66C	445691	34473	14	acquired	Cluster 3	357	throat	Post-intervention	2015-04-13	Y	203
BS3312_R1.fastq	82	82B	440606	34473	14	imported	Cluster 3	357	throat	Post-intervention	2015-04-16	N	205
BS3314_R1.fastq	85	85B	448556	34480	21	acquired	Cluster 4	357	rectal	Post-intervention	2015-04-20	Y	204
BS3316_R1.fastq	93	93	438286	34473	14	imported	Cluster 3	357	throat	Post-intervention	2015-04-20	Y	203
BS3320_R1.fastq	105	105	437628	34473	14	imported	Cluster 3	357	throat	Post-intervention	2015-04-30	N	203
BS3317_R1.fastq	94	94	437098	34473	14	acquired	Cluster 33	357	tissue	Post-intervention	2015-05-08	Y	204
BS3319_R1.fastq	104	104	439587	34473	14	acquired	Cluster 3	357	rectal	Post-intervention	2015-05-15	Y	204
BS3324_R1.fastq	129	129A	447524	34480	21	acquired	Cluster 4	357	bal	Post-intervention	2015-05-25	Y	203
BS3322_R1.fastq	128	128A	431781	34483	24	acquired	Cluster 1	357	throat	Post-intervention	2015-05-28	N	204
BS3325_R1.fastq	129	129B	446708	34480	21	acquired	Cluster 4	357	throat	Post-intervention	2015-05-28	Y	204
BS3323_R1.fastq	128	128B	434934	34472	13	acquired	Cluster 7	357	rectal	Post-intervention	2015-06-03	N	204
BS3321_R1.fastq	108	108	432307	34485	26	acquired	Cluster 1	357	rectal	Post-intervention	2015-06-11	Y	202
BS3327_R1.fastq	132	132A	435626	34472	13	acquired	Cluster 7	357	rectal	Post-intervention	2015-06-11	N	204
BS3326_R1.fastq	129	129C	448206	34481	22	acquired	Cluster 35	357	sputum	Post-intervention	2015-06-16	Y	204
BS3328_R1.fastq	132	132B	435845	34472	13	acquired	Cluster 7	357	rectal	Post-intervention	2015-06-18	N	204
BS3329_R1.fastq	161	161	447595	34480	21	acquired	Cluster 4	357	rectal	Post-intervention	2015-06-19	Y	203
BS3362_R1.fastq	240	240A	437234	34487	28	acquired	Cluster 2	357	rectal	Post-intervention	2015-07-10	Y	203
BS3363_R1.fastq	240	240B	435616	34487	28	acquired	Cluster 2	357	throat	Post-intervention	2015-07-10	Y	203
BS3333_R1.fastq	196	196	497964	34477	18	acquired	Cluster 5	357	wound	Post-intervention	2015-07-22	Y	199
BS3336_R1.fastq	203	203A	500058	34478	19	imported	Cluster 5	357	throat	Post-intervention	2015-07-29	N	199
BS3337_R1.fastq	203	203B	496036	34477	18	imported	Cluster 5	357	bal	Post-intervention	2015-07-29	N	198
BS3338_R1.fastq	203	203C	495262	34477	18	imported	Cluster 36	357	throat	Post-intervention	2015-07-31	N	199
BS3341_R1.fastq	206	206	496213	34477	18	imported	Cluster 5	357	throat	Post-intervention	2015-07-31	Y	199
BS3339_R1.fastq	203	203D	495409	34477	18	imported	Cluster 5	357	throat	Post-intervention	2015-08-12	N	199
BS3358_R1.fastq	236	236A	442300	34487	28	acquired	Cluster 2	357	rectal	Post-intervention	2015-09-01	Y	204
BS3360_R1.fastq	237	237A	437425	34487	28	imported	Cluster 2	357	throat	Post-intervention	2015-09-01	N	204
BS3359_R1.fastq	236	236B	440333	34487	28	acquired	Cluster 2	357	sputum	Post-intervention	2015-09-07	Y	203
BS3350_R1.fastq	222	222B	433823	34489	30	acquired	Cluster 30	357	urine	Post-intervention	2015-09-18	N	204
BS3340_R1.fastq	203	203E	498769	34477	18	imported	Cluster 5	357	urine	Post-intervention	2015-09-28	N	200
BS3364_R1.fastq	254	254	439401	34487	28	acquired	Cluster 2	357	throat	Post-intervention	2015-09-28	Y	203
BS3370_R1.fastq	286	286	433234	34487	28	acquired	Cluster 2	357	rectal	Post-intervention	2015-11-03	Y	204
BS3379_R1.fastq	318	318	445596	34478	19	imported	Cluster 9	357	throat	Post-intervention	2015-11-30	Y	203
BS3380_R1.fastq	324	324A	446254	34479	20	imported	Cluster 9	357	sputum	Post-intervention	2015-12-04	Y	202
BS3381_R1.fastq	324	324B	446533	34479	20	imported	Cluster 9	357	throat	Post-intervention	2015-12-04	Y	202
BS3382_R1.fastq	324	324C	447376	34479	20	imported	Cluster 9	357	rectal	Post-intervention	2015-12-04	Y	203
BS3383_R1.fastq	324	324D	447726	34479	20	imported	Cluster 9	357	rectal	Post-intervention	2015-12-08	Y	203
BS3384_R1.fastq	324	324E	445393	34480	21	imported	Cluster 8	357	throat	Post-intervention	2015-12-08	Y	204
BS3385_R1.fastq	324	324F	447331	34481	22	imported	Cluster 8	357	throat	Post-intervention	2015-12-21	Y	203
BS3386_R1.fastq	324	324G	445733	34480	21	imported	Cluster 8	357	blood	Post-intervention	2015-12-28	Y	203
BS3387_R1.fastq	324	324H	446881	34481	22	imported	Cluster 8	357	sputum	Post-intervention	2016-01-06	Y	203
BS3388_R1.fastq	324	324I	444833	34480	21	imported	Cluster 38	357	blood	Post-intervention	2016-01-06	Y	203
BS3389_R1.fastq	324	324J	446603	34480	21	imported	Cluster 37	357	blood	Post-intervention	2016-01-06	Y	202

## Sheet: ST357_informative_wgSNPs_Annot.
#	Position	ST357-specific_informative_wgSNPs	Annotaion	Inter-SNP distance	Non-informative SNPs	Absolute coverage	Ambiguous bases	Unreliable bases	Gaps
1	8881	C -> T	Protein encoding sequence predicted by BioNumerics	0% (0/72) rejected	93% C (67/72)	0% (0/72) rejected	0% (0/72) ambiguous	0% (0/72) N	0% (0/72) gaps
2	54864	G -> C	Protein encoding sequence predicted by BioNumerics	0% (0/72) rejected	81% G (58/72)	0% (0/72) rejected	0% (0/72) ambiguous	0% (0/72) N	0% (0/72) gaps
3	86136	C -> T	probable permease of ABC taurine transporter	0% (0/72) rejected	99% C (71/72)	0% (0/72) rejected	0% (0/72) ambiguous	0% (0/72) N	0% (0/72) gaps
4	86158	G -> T	probable permease of ABC taurine transporter	0% (0/72) rejected	81% G (58/72)	0% (0/72) rejected	0% (0/72) ambiguous	0% (0/72) N	0% (0/72) gaps
5	88557	C -> T	Protein encoding sequence predicted by BioNumerics	0% (0/72) rejected	92% C (66/72)	0% (0/72) rejected	0% (0/72) ambiguous	0% (0/72) N	0% (0/72) gaps
6	274331	C -> G	probable aromatic amino acid transporter (aroP2)	0% (0/72) rejected	99% C (71/72)	0% (0/72) rejected	0% (0/72) ambiguous	0% (0/72) N	0% (0/72) gaps
7	277484	G -> A	phosphoribosylformylglycinamidine synthase (purl)	0% (0/72) rejected	65% A (47/72)	0% (0/72) rejected	0% (0/72) ambiguous	0% (0/72) N	0% (0/72) gaps
8	285092	C -> T	N-Acetyl-D-Glucosamine phosphotransferase system transporter (PA3760)	0% (0/72) rejected	90% C (65/72)	0% (0/72) rejected	0% (0/72) ambiguous	0% (0/72) N	0% (0/72) gaps
9	324358	C -> T	Protein encoding sequence predicted by BioNumerics	0% (0/72) rejected	99% C (71/72)	0% (0/72) rejected	0% (0/72) ambiguous	0% (0/72) N	0% (0/72) gaps
10	347621	G -> T	probable chemotaxis sensor/effector fusion protein	0% (0/72) rejected	75% G (54/72)	0% (0/72) rejected	0% (0/72) ambiguous	0% (0/72) N	0% (0/72) gaps
11	422118	T -> A	Protein encoding sequence predicted by BioNumerics	0% (0/72) rejected	90% T (65/72)	0% (0/72) rejected	0% (0/72) ambiguous	0% (0/72) N	0% (0/72) gaps
12	442552	G -> A	hypothetical protein	0% (0/72) rejected	81% G (58/72)	0% (0/72) rejected	0% (0/72) ambiguous	0% (0/72) N	0% (0/72) gaps
13	533317	A -> G		0% (0/72) rejected	88% A (63/72)	0% (0/72) rejected	0% (0/72) ambiguous	0% (0/72) N	0% (0/72) gaps
14	537314	C -> A	Protein encoding sequence predicted by BioNumerics	0% (0/72) rejected	99% C (71/72)	0% (0/72) rejected	0% (0/72) ambiguous	0% (0/72) N	0% (0/72) gaps
15	581522	G -> A	Protein encoding sequence predicted by BioNumerics	0% (0/72) rejected	75% G (54/72)	0% (0/72) rejected	0% (0/72) ambiguous	0% (0/72) N	0% (0/72) gaps
16	587150	C -> G	probable malic enzyme (mdh)	0% (0/72) rejected	65% G (47/72)	0% (0/72) rejected	0% (0/72) ambiguous	0% (0/72) N	0% (0/72) gaps
17	638412	G -> T	Protein encoding sequence predicted by BioNumerics	0% (0/72) rejected	65% T (47/72)	0% (0/72) rejected	0% (0/72) ambiguous	0% (0/72) N	0% (0/72) gaps
18	942202	T -> A	probable ATP-binding/permease fusion ABC transporter	0% (0/72) rejected	75% T (54/72)	0% (0/72) rejected	0% (0/72) ambiguous	0% (0/72) N	0% (0/72) gaps
19	962972	T -> G	probable secretion pathway ATPase	0% (0/72) rejected	97% T (70/72)	0% (0/72) rejected	0% (0/72) ambiguous	0% (0/72) N	0% (0/72) gaps
20	994923	G -> A	probable oxidoreductase	0% (0/72) rejected	81% G (58/72)	0% (0/72) rejected	0% (0/72) ambiguous	0% (0/72) N	0% (0/72) gaps
21	1109585	C -> T	conserved hypothetical protein	0% (0/72) rejected	99% C (71/72)	0% (0/72) rejected	0% (0/72) ambiguous	0% (0/72) N	0% (0/72) gaps
22	1157825	T -> G	Protein encoding sequence predicted by BioNumerics	0% (0/72) rejected	69% T (50/72)	0% (0/72) rejected	0% (0/72) ambiguous	0% (0/72) N	0% (0/72) gaps
23	1159859	A -> C	Protein encoding sequence predicted by BioNumerics	0% (0/72) rejected	99% A (71/72)	0% (0/72) rejected	0% (0/72) ambiguous	0% (0/72) N	0% (0/72) gaps
24	1160329	G -> T	type 4 fimbrial biogenesis protein PilO	0% (0/72) rejected	75% G (54/72)	0% (0/72) rejected	0% (0/72) ambiguous	0% (0/72) N	0% (0/72) gaps
25	1177023	G -> A	Protein encoding sequence predicted by BioNumerics	0% (0/72) rejected	79% G (57/72)	0% (0/72) rejected	0% (0/72) ambiguous	0% (0/72) N	0% (0/72) gaps
26	1197662	T -> G	conserved hypothetical protein	0% (0/72) rejected	90% T (65/72)	0% (0/72) rejected	0% (0/72) ambiguous	0% (0/72) N	0% (0/72) gaps
27	1203653	C -> A	glutamate-ammonia-ligase adenylyltransferase	0% (0/72) rejected	93% C (67/72)	0% (0/72) rejected	0% (0/72) ambiguous	0% (0/72) N	0% (0/72) gaps
28	1273875	G -> T	Protein encoding sequence predicted by BioNumerics	0% (0/72) rejected	75% G (54/72)	0% (0/72) rejected	0% (0/72) ambiguous	0% (0/72) N	0% (0/72) gaps
29	1408777	C -> T	Protein encoding sequence predicted by BioNumerics	0% (0/72) rejected	85% C (61/72)	0% (0/72) rejected	0% (0/72) ambiguous	0% (0/72) N	0% (0/72) gaps
30	1486776	G -> A	DNA repair protein RecN	0% (0/72) rejected	79% G (57/72)	0% (0/72) rejected	0% (0/72) ambiguous	0% (0/72) N	0% (0/72) gaps
31	1624337	A -> C	Protein encoding sequence predicted by BioNumerics	0% (0/72) rejected	90% A (65/72)	0% (0/72) rejected	0% (0/72) ambiguous	0% (0/72) N	0% (0/72) gaps
32	1644287	G -> A	probable two-component sensor	0% (0/72) rejected	99% A (71/72)	0% (0/72) rejected	0% (0/72) ambiguous	0% (0/72) N	0% (0/72) gaps
33	1680012	C -> T	Protein encoding sequence predicted by BioNumerics	0% (0/72) rejected	81% C (58/72)	0% (0/72) rejected	0% (0/72) ambiguous	0% (0/72) N	0% (0/72) gaps
34	1691207	G -> C	probable pyruvate carboxylase	0% (0/72) rejected	81% G (58/72)	0% (0/72) rejected	0% (0/72) ambiguous	0% (0/72) N	0% (0/72) gaps
35	1747575	C -> A	Protein encoding sequence predicted by BioNumerics	0% (0/72) rejected	85% C (61/72)	0% (0/72) rejected	0% (0/72) ambiguous	0% (0/72) N	0% (0/72) gaps
36	1784380	G -> A	Protein encoding sequence predicted by BioNumerics	0% (0/72) rejected	97% G (70/72)	0% (0/72) rejected	0% (0/72) ambiguous	0% (0/72) N	0% (0/72) gaps
37	1878577	C -> A	hypothetical protein	0% (0/72) rejected	75% C (54/72)	0% (0/72) rejected	0% (0/72) ambiguous	0% (0/72) N	0% (0/72) gaps
38	1912394	G -> A	Protein encoding sequence predicted by BioNumerics	0% (0/72) rejected	90% G (65/72)	0% (0/72) rejected	0% (0/72) ambiguous	0% (0/72) N	0% (0/72) gaps
39	1951557	C -> T	Protein encoding sequence predicted by BioNumerics	0% (0/72) rejected	75% C (54/72)	0% (0/72) rejected	0% (0/72) ambiguous	0% (0/72) N	0% (0/72) gaps
40	1953742	A -> C	rRNA methyltransferase	0% (0/72) rejected	92% A (66/72)	0% (0/72) rejected	0% (0/72) ambiguous	0% (0/72) N	0% (0/72) gaps
41	1990381	A -> G	Protein encoding sequence predicted by BioNumerics	0% (0/72) rejected	89% A (64/72)	0% (0/72) rejected	0% (0/72) ambiguous	0% (0/72) N	0% (0/72) gaps
42	2007565	C -> A	conserved hypothetical protein	0% (0/72) rejected	93% C (67/72)	0% (0/72) rejected	0% (0/72) ambiguous	0% (0/72) N	0% (0/72) gaps
43	2046754	G -> A	Protein encoding sequence predicted by BioNumerics	0% (0/72) rejected	99% G (71/72)	0% (0/72) rejected	0% (0/72) ambiguous	0% (0/72) N	0% (0/72) gaps
44	2100548	C -> T	2-Nitropropane Dioxygenase	0% (0/72) rejected	75% C (54/72)	0% (0/72) rejected	0% (0/72) ambiguous	0% (0/72) N	0% (0/72) gaps
45	2498002	C -> T	lipase modulator protein	0% (0/72) rejected	65% T (47/72)	0% (0/72) rejected	0% (0/72) ambiguous	0% (0/72) N	0% (0/72) gaps
46	2807068	G -> A	trigger factor	0% (0/72) rejected	94% G (68/72)	0% (0/72) rejected	0% (0/72) ambiguous	0% (0/72) N	0% (0/72) gaps
47	2807859	C -> G	two-component sensor, ParS	0% (0/72) rejected	92% C (66/72)	0% (0/72) rejected	0% (0/72) ambiguous	0% (0/72) N	0% (0/72) gaps
48	2866716	G -> A	hypothetical protein	0% (0/72) rejected	85% G (61/72)	0% (0/72) rejected	0% (0/72) ambiguous	0% (0/72) N	0% (0/72) gaps
49	2871796	C -> G	aconitate hydratase 2	0% (0/72) rejected	75% C (54/72)	0% (0/72) rejected	0% (0/72) ambiguous	0% (0/72) N	0% (0/72) gaps
50	2903551	T -> C	Protein encoding sequence predicted by BioNumerics	0% (0/72) rejected	65% C (47/72)	0% (0/72) rejected	0% (0/72) ambiguous	0% (0/72) N	0% (0/72) gaps
51	2950278	G -> T	transcriptional regulator ExsA	0% (0/72) rejected	99% G (71/72)	0% (0/72) rejected	0% (0/72) ambiguous	0% (0/72) N	0% (0/72) gaps
52	2958965	C -> A	Protein encoding sequence predicted by BioNumerics	0% (0/72) rejected	99% C (71/72)	0% (0/72) rejected	0% (0/72) ambiguous	0% (0/72) N	0% (0/72) gaps
53	3025078	T -> A	Protein encoding sequence predicted by BioNumerics	0% (0/72) rejected	99% T (71/72)	0% (0/72) rejected	0% (0/72) ambiguous	0% (0/72) N	0% (0/72) gaps
54	3077679	T -> A	Protein encoding sequence predicted by BioNumerics	0% (0/72) rejected	85% T (61/72)	0% (0/72) rejected	0% (0/72) ambiguous	0% (0/72) N	0% (0/72) gaps
55	3105952	A -> G	Protein encoding sequence predicted by BioNumerics	0% (0/72) rejected	81% A (58/72)	0% (0/72) rejected	0% (0/72) ambiguous	0% (0/72) N	0% (0/72) gaps
56	3120476	G -> A	Protein encoding sequence predicted by BioNumerics	0% (0/72) rejected	94% G (68/72)	0% (0/72) rejected	0% (0/72) ambiguous	0% (0/72) N	0% (0/72) gaps
57	3221380	A -> T	Protein encoding sequence predicted by BioNumerics	0% (0/72) rejected	90% A (65/72)	0% (0/72) rejected	0% (0/72) ambiguous	0% (0/72) N	0% (0/72) gaps
58	3239702	A -> T	Protein encoding sequence predicted by BioNumerics	0% (0/72) rejected	75% A (54/72)	0% (0/72) rejected	0% (0/72) ambiguous	0% (0/72) N	0% (0/72) gaps
59	3321398	G -> A	Protein encoding sequence predicted by BioNumerics	0% (0/72) rejected	99% G (71/72)	0% (0/72) rejected	0% (0/72) ambiguous	0% (0/72) N	0% (0/72) gaps
60	3481273	C -> T	dihydroxy-acid dehydratase	0% (0/72) rejected	93% C (67/72)	0% (0/72) rejected	0% (0/72) ambiguous	0% (0/72) N	0% (0/72) gaps
61	3507162	C -> A	Protein encoding sequence predicted by BioNumerics	0% (0/72) rejected	90% C (65/72)	0% (0/72) rejected	0% (0/72) ambiguous	0% (0/72) N	0% (0/72) gaps
62	3531945	G -> A	probable transcriptional regulator	0% (0/72) rejected	79% G (57/72)	0% (0/72) rejected	0% (0/72) ambiguous	0% (0/72) N	0% (0/72) gaps
63	3550584	G -> T	Protein encoding sequence predicted by BioNumerics	0% (0/72) rejected	99% G (71/72)	0% (0/72) rejected	0% (0/72) ambiguous	0% (0/72) N	0% (0/72) gaps
64	3593783	C -> T	probable major facilitator superfamily (MFS) transporter	0% (0/72) rejected	85% C (61/72)	0% (0/72) rejected	0% (0/72) ambiguous	0% (0/72) N	0% (0/72) gaps
65	3639711	G -> A	Protein encoding sequence predicted by BioNumerics	0% (0/72) rejected	99% G (71/72)	0% (0/72) rejected	0% (0/72) ambiguous	0% (0/72) N	0% (0/72) gaps
66	3705544	C -> A	Protein encoding sequence predicted by BioNumerics	0% (0/72) rejected	85% C (61/72)	0% (0/72) rejected	0% (0/72) ambiguous	0% (0/72) N	0% (0/72) gaps
67	3744759	A -> G	Protein encoding sequence predicted by BioNumerics	0% (0/72) rejected	65% G (47/72)	0% (0/72) rejected	0% (0/72) ambiguous	0% (0/72) N	0% (0/72) gaps
68	3752954	C -> A	Protein encoding sequence predicted by BioNumerics	0% (0/72) rejected	81% C (58/72)	0% (0/72) rejected	0% (0/72) ambiguous	0% (0/72) N	0% (0/72) gaps
69	3754984	G -> A	Protein encoding sequence predicted by BioNumerics	0% (0/72) rejected	85% G (61/72)	0% (0/72) rejected	0% (0/72) ambiguous	0% (0/72) N	0% (0/72) gaps
70	3838501	A -> G	GTP pyrophosphokinase (relA)	0% (0/72) rejected	85% A (61/72)	0% (0/72) rejected	0% (0/72) ambiguous	0% (0/72) N	0% (0/72) gaps
71	3857898	C -> T	Basic amino acid, basic peptide and imipenem outer membrane porin OprD precursor	0% (0/72) rejected	99% C (71/72)	0% (0/72) rejected	0% (0/72) ambiguous	0% (0/72) N	0% (0/72) gaps
72	3953805	G -> T	probable hydrolase	0% (0/72) rejected	93% G (67/72)	0% (0/72) rejected	0% (0/72) ambiguous	0% (0/72) N	0% (0/72) gaps
73	4033310	G -> A	Protein encoding sequence predicted by BioNumerics	0% (0/72) rejected	94% G (68/72)	0% (0/72) rejected	0% (0/72) ambiguous	0% (0/72) N	0% (0/72) gaps
74	4061815	G -> C	Protein encoding sequence predicted by BioNumerics	0% (0/72) rejected	85% G (61/72)	0% (0/72) rejected	0% (0/72) ambiguous	0% (0/72) N	0% (0/72) gaps
75	4072416	C -> T	probable ATP-binding component of ABC transporter	0% (0/72) rejected	90% C (65/72)	0% (0/72) rejected	0% (0/72) ambiguous	0% (0/72) N	0% (0/72) gaps
76	4120385	A -> C	Protein encoding sequence predicted by BioNumerics	0% (0/72) rejected	93% A (67/72)	0% (0/72) rejected	0% (0/72) ambiguous	0% (0/72) N	0% (0/72) gaps
77	4145692	G -> A	Protein encoding sequence predicted by BioNumerics	0% (0/72) rejected	65% A (47/72)	0% (0/72) rejected	0% (0/72) ambiguous	0% (0/72) N	0% (0/72) gaps
78	4319886	C -> A	Protein encoding sequence predicted by BioNumerics	0% (0/72) rejected	96% C (69/72)	0% (0/72) rejected	0% (0/72) ambiguous	0% (0/72) N	0% (0/72) gaps
79	4332627	G -> T		0% (0/72) rejected	85% G (61/72)	0% (0/72) rejected	0% (0/72) ambiguous	0% (0/72) N	0% (0/72) gaps
80	4391947	T -> G	hypothetical protein	0% (0/72) rejected	86% T (62/72)	0% (0/72) rejected	0% (0/72) ambiguous	0% (0/72) N	0% (0/72) gaps
81	4392547	C -> A	Protein encoding sequence predicted by BioNumerics	0% (0/72) rejected	85% C (61/72)	0% (0/72) rejected	0% (0/72) ambiguous	0% (0/72) N	0% (0/72) gaps
82	4479451	C -> T	hypothetical protein	0% (0/72) rejected	92% C (66/72)	0% (0/72) rejected	0% (0/72) ambiguous	0% (0/72) N	0% (0/72) gaps
83	4556323	G -> A	Protein encoding sequence predicted by BioNumerics	0% (0/72) rejected	99% G (71/72)	0% (0/72) rejected	0% (0/72) ambiguous	0% (0/72) N	0% (0/72) gaps
84	4600943	G -> A	conserved hypothetical protein	0% (0/72) rejected	99% G (71/72)	0% (0/72) rejected	0% (0/72) ambiguous	0% (0/72) N	0% (0/72) gaps
85	4624783	C -> T	probable transcriptional regulator	0% (0/72) rejected	99% C (71/72)	0% (0/72) rejected	0% (0/72) ambiguous	0% (0/72) N	0% (0/72) gaps
86	4709257	C -> T	probable outer membrane protein precursor	0% (0/72) rejected	90% C (65/72)	0% (0/72) rejected	0% (0/72) ambiguous	0% (0/72) N	0% (0/72) gaps
87	4817906	G -> A	Protein encoding sequence predicted by BioNumerics	0% (0/72) rejected	75% G (54/72)	0% (0/72) rejected	0% (0/72) ambiguous	0% (0/72) N	0% (0/72) gaps
88	4849885	T -> G	Protein encoding sequence predicted by BioNumerics	0% (0/72) rejected	93% T (67/72)	0% (0/72) rejected	0% (0/72) ambiguous	0% (0/72) N	0% (0/72) gaps
89	4912287	C -> T		0% (0/72) rejected	85% C (61/72)	0% (0/72) rejected	0% (0/72) ambiguous	0% (0/72) N	0% (0/72) gaps
90	4915615	G -> A	hypothetical protein	0% (0/72) rejected	99% G (71/72)	0% (0/72) rejected	0% (0/72) ambiguous	0% (0/72) N	0% (0/72) gaps
91	4966735	C -> T	Protein encoding sequence predicted by BioNumerics	0% (0/72) rejected	94% C (68/72)	0% (0/72) rejected	0% (0/72) ambiguous	0% (0/72) N	0% (0/72) gaps
92	4975543	T -> G	Protein encoding sequence predicted by BioNumerics	0% (0/72) rejected	99% T (71/72)	0% (0/72) rejected	0% (0/72) ambiguous	0% (0/72) N	0% (0/72) gaps
93	4979139	G -> T	probable transcarboxylase subunit	0% (0/72) rejected	99% G (71/72)	0% (0/72) rejected	0% (0/72) ambiguous	0% (0/72) N	0% (0/72) gaps
94	5052925	A -> C	Protein encoding sequence predicted by BioNumerics	0% (0/72) rejected	99% A (71/72)	0% (0/72) rejected	0% (0/72) ambiguous	0% (0/72) N	0% (0/72) gaps
95	5176542	G -> T	Protein encoding sequence predicted by BioNumerics	0% (0/72) rejected	85% G (61/72)	0% (0/72) rejected	0% (0/72) ambiguous	0% (0/72) N	0% (0/72) gaps
96	5223387	A -> C	Protein encoding sequence predicted by BioNumerics	0% (0/72) rejected	82% A (59/72)	0% (0/72) rejected	0% (0/72) ambiguous	0% (0/72) N	0% (0/72) gaps
97	5250949	G -> C	Protein encoding sequence predicted by BioNumerics	0% (0/72) rejected	75% G (54/72)	0% (0/72) rejected	0% (0/72) ambiguous	0% (0/72) N	0% (0/72) gaps
98	5396238	A -> G	Protein encoding sequence predicted by BioNumerics	0% (0/72) rejected	85% A (61/72)	0% (0/72) rejected	0% (0/72) ambiguous	0% (0/72) N	0% (0/72) gaps
99	5422044	C -> T	Protein encoding sequence predicted by BioNumerics	0% (0/72) rejected	75% C (54/72)	0% (0/72) rejected	0% (0/72) ambiguous	0% (0/72) N	0% (0/72) gaps
100	5427561	G -> T	Protein encoding sequence predicted by BioNumerics	0% (0/72) rejected	99% G (71/72)	0% (0/72) rejected	0% (0/72) ambiguous	0% (0/72) N	0% (0/72) gaps
101	5444428	G -> T	Protein encoding sequence predicted by BioNumerics	0% (0/72) rejected	65% T (47/72)	0% (0/72) rejected	0% (0/72) ambiguous	0% (0/72) N	0% (0/72) gaps
102	5466897	C -> T	gluconate permease (gnuT)	0% (0/72) rejected	75% C (54/72)	0% (0/72) rejected	0% (0/72) ambiguous	0% (0/72) N	0% (0/72) gaps
103	5587591	G -> A	Protein encoding sequence predicted by BioNumerics	0% (0/72) rejected	90% G (65/72)	0% (0/72) rejected	0% (0/72) ambiguous	0% (0/72) N	0% (0/72) gaps
104	5699927	A -> G	cytochrome c550 (exaB)	0% (0/72) rejected	94% A (68/72)	0% (0/72) rejected	0% (0/72) ambiguous	0% (0/72) N	0% (0/72) gaps
105	5839714	C -> T	hypothetical protein	0% (0/72) rejected	85% C (61/72)	0% (0/72) rejected	0% (0/72) ambiguous	0% (0/72) N	0% (0/72) gaps
106	5950632	A -> G	Protein encoding sequence predicted by BioNumerics	0% (0/72) rejected	99% A (71/72)	0% (0/72) rejected	0% (0/72) ambiguous	0% (0/72) N	0% (0/72) gaps
107	5976296	C -> T	Protein encoding sequence predicted by BioNumerics	0% (0/72) rejected	93% C (67/72)	0% (0/72) rejected	0% (0/72) ambiguous	0% (0/72) N	0% (0/72) gaps
108	6024859	C -> T	30S ribosomal protein S17 (rpsQ)	0% (0/72) rejected	88% C (63/72)	0% (0/72) rejected	0% (0/72) ambiguous	0% (0/72) N	0% (0/72) gaps
109	6061009	C -> T	Fe(III)-pyochelin outer membrane receptor precursor (fptA)	0% (0/72) rejected	65% T (47/72)	0% (0/72) rejected	0% (0/72) ambiguous	0% (0/72) N	0% (0/72) gaps
110	6066230	C -> A	Protein encoding sequence predicted by BioNumerics	0% (0/72) rejected	85% C (61/72)	0% (0/72) rejected	0% (0/72) ambiguous	0% (0/72) N	0% (0/72) gaps
111	6119026	C -> G	ErcS	0% (0/72) rejected	93% C (67/72)	0% (0/72) rejected	0% (0/72) ambiguous	0% (0/72) N	0% (0/72) gaps

## Sheet: Transmission events_ST357
Possible Transmission events (ST357)	Patient ID	SNP count with non-informative SNPs (againsts reference PAO1)	Strictly filtered SNPs (against reference PAO1))	Hospital ENTRY	Hospital EXIT	ICU	Pre-entry condition	Pairwise wgSNP Distance (please refer wgSNP distance matrix given on the last Sheet of this excel workbook)
1	395	34470-71	11 - 12	2014-06-21	2014-06-27	2 (ER-ICU)	imported	0
	398	34471	12	2014-06-23	2014-06-27	3 (ER-ICU)	acquired	0-1
	419	34472	13	2014-07-08	2014-08-03	5 (ER-ICU)	acquired	0-4
2	38	34483-84	23 - 24	2015-02-21	2015-02-27	11 (adult-ICU)	imported	0-1
	37	34484	25	2015-02-19	2015-03-05	3 (ER-ICU)	acquired	0-2
	58	34483	24	2015-03-12	2015-03-20	3 (ER-ICU)	acquired	1
	68	34483	24	2015-03-23	2015-04-08	5 (ER-ICU)	acquired	1
3	51	34473	14	2015-03-06	2015-04-06	7 (ER-ICU)	acquired	0
	52	34471	12	2015-03-05	2015-03-18	9 (ER-ICU)	acquired	2
	66	34473	14	2015-03-22	2015-04-19	11 (ER-ICU)	acquired	2
4	93	34473	14	2015-04-19	2015-04-23	11 (ER-ICU)	imported	0
	94	34473	14	2015-04-20	2015-05-12	6 (ER-ICU)	acquired	0
	104	34473	14	2015-04-30	2015-05-17	2 (ER-ICU)	acquired	0
5	128 (B)	34472	13	2015-05-15	2015-06-01	5, 7 and 1 (ER-ICU)	acquired	0
	132	34472	13	2015-05-25	2015-06-18	9 (adult-ICU)	acquired	0
6	108	344885	26	2015-05-05	2015-06-11	3 (ER-ICU)	acquired	0
	128(A)	34483	24	2015-05-15	2015-06-01	5, 7 and 1 (ER-ICU)	acquired	2
7	129	34480-81	21-22	2015-05-21	2015-06-21	2 (ER-ICU)	acquired	0
	161	34480	21	2015-06-14	2015-06-19	5 (ER-ICU)	acquired	0-1
8	203	34477-78	18 - 19	2015-07-25	2015-09-29	10 (adult-ICU)	imported	0
	206	34477	18	2015-07-30	2015-08-01	4 (adult-ICU)	imported	1
	196	34477	18	2015-07-10	2015-08-07	8 (adult-ICU)	acquired	0
9	237	34487	28	2015-08-29	2015-09-13	8 (ER-ICU)	imported	0
	240	34487	28	2015-09-01	2015-10-08	1 (ER-ICU)	acquired	0
	222	34489	30	2015-08-13	2015-10-02	7 (ER-ICU)	acquired	2
	236	34487	28	2015-08-25	2015-09-10	6 (ER-ICU)	acquired	2
	254	34487	28	2015-09-18	2015-10-02	3 (ER-ICU)	acquired	0
	286	34487	28	2015-10-25	2015-11-05	9 (ER-ICU)	acquired	0

## Sheet: ST823_SNPs_Metadata
Strain ID (ST823)	Patient ID	Isolation ID	Total SNPs	Retained SNPs with non informatv SNPs (Ref. PAO1)	Retained SNPs with strict filtering (Ref. PAO1)	MLST PubMLST ST	MLST type	Sample type	Phase	Sample collection date	Patient deceased (Y/N)	Acquired/Imported *	Virulence genes numbr
BS2172_R1.fastq	19	19	431261	26386	4	Cluster 11	823	sputum	Pre-intervention	2013-04-16	Y	acquired	216
BS2193_R1.fastq	93	93B	434702	26387	5	Cluster 11	823	throat	Pre-intervention	2013-07-01	Y	acquired	217
BS2192_R1.fastq	93	93C	435463	26388	6	Cluster 11	823	sputum	Pre-intervention	2013-07-02	Y	acquired	217
BS2196_R1.fastq	98	98G	430935	26386	4	Cluster 11	823	tissue	Pre-intervention	2013-07-17	Y	acquired	216
BS2213_R1.fastq	162	162A	430308	26392	10	Cluster 10	823	rectal	Pre-intervention	2013-07-29	N	imported	217
BS2217_R1.fastq	175	175	1883356	26389	7	Cluster 11	823	rectal	Pre-intervention	2013-08-26	Y	acquired	217
BS2242_R1.fastq	317	317	429752	26383	1	Cluster 46	823	rectal	Pre-intervention	2014-04-29	Y	imported	217
BS2248_R1.fastq	351	351B	427602	26392	10	Cluster 51	823	throat	Pre-intervention	2014-05-16	Y	imported	217
BS2246_R1.fastq	351	351A	430959	26391	9	Cluster 14	823	rectal	Pre-intervention	2014-05-16	Y	imported	216
BS2249_R1.fastq	351	351D	429851	26391	9	Cluster 14	823	throat	Pre-intervention	2014-05-18	Y	imported	216
BS2247_R1.fastq	351	351C	429272	26391	9	Cluster 14	823	rectal	Pre-intervention	2014-05-18	Y	imported	216
BS2255_R1.fastq	349	349B	429849	26393	11	Cluster 10	823	throat	Pre-intervention	2014-05-23	Y	acquired	216
BS2254_R1.fastq	362	362D	429643	26391	9	Cluster 12	823	throat	Pre-intervention	2014-05-23	N	imported	216
BS2253_R1.fastq	362	362C	429483	26389	7	Cluster 12	823	throat	Pre-intervention	2014-05-23	N	imported	217
BS2252_R1.fastq	362	362B	429122	26388	6	Cluster 13	823	rectal	Pre-intervention	2014-05-23	N	imported	216
BS2251_R1.fastq	362	362A	427347	26388	6	Cluster 13	823	rectal	Pre-intervention	2014-05-23	N	imported	218
BS2250_R1.fastq	349	349A	430496	26393	11	Cluster 10	823	throat	Pre-intervention	2014-05-23	Y	acquired	216
BS2256_R1.fastq	338	338	426940	26391	9	Cluster 48	823	rectal	Pre-intervention	2014-05-26	N	acquired	218
BS2257_R1.fastq	349	349C	431719	26392	10	Cluster 10	823	sputum	Pre-intervention	2014-05-28	Y	acquired	216
BS2258_R1.fastq	349	349D	432649	26393	11	Cluster 10	823	urine	Pre-intervention	2014-05-30	Y	acquired	217
BS2341_R1.fastq	370	370B	429233	26390	8	Cluster 13	823	rectal	Pre-intervention	2014-06-04	N	imported	216
BS2340_R1.fastq	370	370A	429976	26390	8	Cluster 12	823	rectal	Pre-intervention	2014-06-04	N	imported	216
BS2260_R1.fastq	370	370C	428926	26390	8	Cluster 13	823	sputum	Pre-intervention	2014-06-04	N	imported	217
BS2343_R1.fastq	370	370D	430315	26390	8	Cluster 13	823	rectal	Pre-intervention	2014-06-09	N	imported	216
BS2342_R1.fastq	370	370E	428225	26390	8	Cluster 12	823	throat	Pre-intervention	2014-06-09	N	imported	218
BS2344_R1.fastq	342	342	432345	26394	12	Cluster 10	823	sputum	Pre-intervention	2014-06-11	Y	acquired	216
BS2345_R1.fastq	385	385	431586	26390	8	Cluster 12	823	sputum	Pre-intervention	2014-06-17	N	acquired	216
BS2355_R1.fastq	389	389	427641	26390	8	Cluster 50	823	sputum	Pre-intervention	2014-06-27	N	acquired	216
BS2358_R1.fastq	410	410	429825	26393	11	Cluster 44	823	sputum	Pre-intervention	2014-07-14	N	acquired	215
BS2359_R1.fastq	412	412A	429150	26390	8	Cluster 12	823	throat	Pre-intervention	2014-07-15	N	acquired	216
BS2361_R1.fastq	420	420	430118	26394	12	Cluster 10	823	throat	Pre-intervention	2014-07-16	N	acquired	216
BS2363_R1.fastq	421	421B	428439	26390	8	Cluster 47	823	rectal	Pre-intervention	2014-07-21	N	acquired	215
BS2366_R1.fastq	NA	W5C_ENV	429459	26389	7	Cluster 12	823	environment	Pre-intervention	2014-08-13	NA	*acquired	216
BS2368_R1.fastq	440	440	429344	26391	9	Cluster 12	823	throat	Pre-intervention	2014-08-18	N	acquired	217
BS2367_R1.fastq	412	412B	429094	26391	9	Cluster 12	823	throat	Pre-intervention	2014-08-18	N	acquired	215
BS2379_R1.fastq	NA	115_ENV	428343	26389	7	Cluster 13	823	environment	Pre-intervention	2014-12-01	NA	*acquired	216
BS3240_R1.fastq	17	17A	427248	26390	8	Cluster 12	823	rectal	Post-intervention	2015-02-05	N	acquired	217
BS3241_R1.fastq	17	17B	428530	26390	8	Cluster 12	823	throat	Post-intervention	2015-02-05	N	acquired	216
BS3245_R1.fastq	29	29	427838	26389	7	Cluster 45	823	throat	Post-intervention	2015-02-12	Y	imported	217
BS3344_R1.fastq	211	211A	427449	26398	16	Cluster 15	823	throat	Post-intervention	2015-09-01	N	acquired	217
BS3345_R1.fastq	211	211B	430445	26398	16	Cluster 15	823	sputum	Post-intervention	2015-09-07	N	acquired	217
BS3365_R1.fastq	273	273A	430937	26394	12	Cluster 42	823	rectal	Post-intervention	2015-10-22	N	acquired	217
BS3366_R1.fastq	273	273B	471155	26394	12	Cluster 40	823	urine	Post-intervention	2015-10-26	N	acquired	211
BS3367_R1.fastq	273	273C	426941	26394	12	Cluster 41	823	rectal	Post-intervention	2015-10-29	N	acquired	217
BS3368_R1.fastq	273	273D	426377	26396	14	Cluster 43	823	throat	Post-intervention	2015-10-29	N	acquired	216
BS3409_R1.fastq	352	352A	424923	26392	10	Cluster 49	823	throat	Post-intervention	2015-12-29	N	imported	217
BS3410_R1.fastq	352	352B	426037	26392	10	Cluster 49	823	throat	Post-intervention	2016-01-08	N	imported	217

## Sheet: ST823_informative_wgSNPs_Annot.
#	Position	ST823-specific_informative_wgSNPs	Annotation	Inter-SNP distance	Non-informative SNPs	Absolute coverage	Ambiguous bases	Unreliable bases	Gaps
1	3262	C -> T	UDP-N-acetylmuramate:L-alanyl-gamma-D-glutamyl- meso-diaminopimelate ligase (mpl gene)	0% (0/47) rejected	91% C (43/47)	0% (0/47) rejected	0% (0/47) ambiguous	0% (0/47) N	0% (0/47) gaps
2	140503	C -> T	conserved hypothetical protein	0% (0/47) rejected	98% C (46/47)	0% (0/47) rejected	0% (0/47) ambiguous	0% (0/47) N	0% (0/47) gaps
3	179295	C -> T	Protein encoding sequence predicted by BioNumerics	0% (0/47) rejected	98% C (46/47)	0% (0/47) rejected	0% (0/47) ambiguous	0% (0/47) N	0% (0/47) gaps
4	238311	C -> T	conserved hypothetical protein	0% (0/47) rejected	98% C (46/47)	0% (0/47) rejected	0% (0/47) ambiguous	0% (0/47) N	0% (0/47) gaps
5	260110	C -> T	Protein encoding sequence predicted by BioNumerics	0% (0/47) rejected	91% C (43/47)	0% (0/47) rejected	0% (0/47) ambiguous	0% (0/47) N	0% (0/47) gaps
6	293935	C -> T	Protein encoding sequence predicted by BioNumerics	0% (0/47) rejected	98% C (46/47)	0% (0/47) rejected	0% (0/47) ambiguous	0% (0/47) N	0% (0/47) gaps
7	329965	A -> G	Protein encoding sequence predicted by BioNumerics	0% (0/47) rejected	68% A (32/47)	0% (0/47) rejected	0% (0/47) ambiguous	0% (0/47) N	0% (0/47) gaps
8	352043	C -> T	Protein encoding sequence predicted by BioNumerics	0% (0/47) rejected	98% C (46/47)	0% (0/47) rejected	0% (0/47) ambiguous	0% (0/47) N	0% (0/47) gaps
9	474090	G -> T	Protein encoding sequence predicted by BioNumerics	0% (0/47) rejected	91% G (43/47)	0% (0/47) rejected	0% (0/47) ambiguous	0% (0/47) N	0% (0/47) gaps
10	492449	G -> A	Protein encoding sequence predicted by BioNumerics	0% (0/47) rejected	91% G (43/47)	0% (0/47) rejected	0% (0/47) ambiguous	0% (0/47) N	0% (0/47) gaps
11	640270	G -> A	conserved hypothetical protein	0% (0/47) rejected	96% G (45/47)	0% (0/47) rejected	0% (0/47) ambiguous	0% (0/47) N	0% (0/47) gaps
12	812458	C -> T	Protein encoding sequence predicted by BioNumerics	0% (0/47) rejected	83% C (39/47)	0% (0/47) rejected	0% (0/47) ambiguous	0% (0/47) N	0% (0/47) gaps
13	1595002	T -> A	Protein encoding sequence predicted by BioNumerics	0% (0/47) rejected	83% T (39/47)	0% (0/47) rejected	0% (0/47) ambiguous	0% (0/47) N	0% (0/47) gaps
14	1653618	G -> T	Protein encoding sequence predicted by BioNumerics	0% (0/47) rejected	62% T (29/47)	0% (0/47) rejected	0% (0/47) ambiguous	0% (0/47) N	0% (0/47) gaps
15	1653760	G -> A	Protein encoding sequence predicted by BioNumerics	0% (0/47) rejected	83% G (39/47)	0% (0/47) rejected	0% (0/47) ambiguous	0% (0/47) N	0% (0/47) gaps
16	1797565	G -> T	Protein encoding sequence predicted by BioNumerics	0% (0/47) rejected	96% G (45/47)	0% (0/47) rejected	0% (0/47) ambiguous	0% (0/47) N	0% (0/47) gaps
17	1816213	T -> G	Protein encoding sequence predicted by BioNumerics	0% (0/47) rejected	91% T (43/47)	0% (0/47) rejected	0% (0/47) ambiguous	0% (0/47) N	0% (0/47) gaps
18	1867219	T -> A	hypothetical protein	0% (0/47) rejected	89% T (42/47)	0% (0/47) rejected	0% (0/47) ambiguous	0% (0/47) N	0% (0/47) gaps
19	1874535	C -> T	Protein encoding sequence predicted by BioNumerics	0% (0/47) rejected	98% C (46/47)	0% (0/47) rejected	0% (0/47) ambiguous	0% (0/47) N	0% (0/47) gaps
20	1903856	G -> A	Protein encoding sequence predicted by BioNumerics	0% (0/47) rejected	91% G (43/47)	0% (0/47) rejected	0% (0/47) ambiguous	0% (0/47) N	0% (0/47) gaps
21	1920917	G -> T	Protein encoding sequence predicted by BioNumerics	0% (0/47) rejected	81% G (38/47)	0% (0/47) rejected	0% (0/47) ambiguous	0% (0/47) N	0% (0/47) gaps
22	1950618	G -> T	Protein encoding sequence predicted by BioNumerics	0% (0/47) rejected	89% G (42/47)	0% (0/47) rejected	0% (0/47) ambiguous	0% (0/47) N	0% (0/47) gaps
23	1990561	C -> A, T	Protein encoding sequence predicted by BioNumerics	0% (0/47) rejected	96% A (45/47)	0% (0/47) rejected	0% (0/47) ambiguous	0% (0/47) N	0% (0/47) gaps
24	2023500	G -> A	Protein encoding sequence predicted by BioNumerics	0% (0/47) rejected	98% G (46/47)	0% (0/47) rejected	0% (0/47) ambiguous	0% (0/47) N	0% (0/47) gaps
25	2076496	G -> T	Protein encoding sequence predicted by BioNumerics	0% (0/47) rejected	96% G (45/47)	0% (0/47) rejected	0% (0/47) ambiguous	0% (0/47) N	0% (0/47) gaps
26	2087747	G -> A	Protein encoding sequence predicted by BioNumerics	0% (0/47) rejected	64% G (30/47)	0% (0/47) rejected	0% (0/47) ambiguous	0% (0/47) N	0% (0/47) gaps
27	2170248	C -> T	Protein encoding sequence predicted by BioNumerics	0% (0/47) rejected	91% C (43/47)	0% (0/47) rejected	0% (0/47) ambiguous	0% (0/47) N	0% (0/47) gaps
28	2188316	T -> C	Protein encoding sequence predicted by BioNumerics	0% (0/47) rejected	91% T (43/47)	0% (0/47) rejected	0% (0/47) ambiguous	0% (0/47) N	0% (0/47) gaps
29	2207630	G -> C	Protein encoding sequence predicted by BioNumerics	0% (0/47) rejected	98% G (46/47)	0% (0/47) rejected	0% (0/47) ambiguous	0% (0/47) N	0% (0/47) gaps
30	2311875	C -> T	Protein encoding sequence predicted by BioNumerics	0% (0/47) rejected	83% C (39/47)	0% (0/47) rejected	0% (0/47) ambiguous	0% (0/47) N	0% (0/47) gaps
31	2341769	A -> G	DNA topoisomerase I	0% (0/47) rejected	94% A (44/47)	0% (0/47) rejected	0% (0/47) ambiguous	0% (0/47) N	0% (0/47) gaps
32	2912817	C -> G	Protein encoding sequence predicted by BioNumerics	0% (0/47) rejected	64% C (30/47)	0% (0/47) rejected	0% (0/47) ambiguous	0% (0/47) N	0% (0/47) gaps
33	3362063	T -> A	probable ClpA/B protease ATP binding subunit	0% (0/47) rejected	83% T (39/47)	0% (0/47) rejected	0% (0/47) ambiguous	0% (0/47) N	0% (0/47) gaps
34	3509275	C -> T	hypothetical protein	0% (0/47) rejected	64% C (30/47)	0% (0/47) rejected	0% (0/47) ambiguous	0% (0/47) N	0% (0/47) gaps
35	3594828	G -> A	Protein encoding sequence predicted by BioNumerics	0% (0/47) rejected	64% G (30/47)	0% (0/47) rejected	0% (0/47) ambiguous	0% (0/47) N	0% (0/47) gaps
36	3808176	C -> G	Protein encoding sequence predicted by BioNumerics	0% (0/47) rejected	96% C (45/47)	0% (0/47) rejected	0% (0/47) ambiguous	0% (0/47) N	0% (0/47) gaps
37	3828139	C -> A	sensor/response regulator hybrid	0% (0/47) rejected	87% C (41/47)	0% (0/47) rejected	0% (0/47) ambiguous	0% (0/47) N	0% (0/47) gaps
38	3904922	G -> T	Protein encoding sequence predicted by BioNumerics	0% (0/47) rejected	94% G (44/47)	0% (0/47) rejected	0% (0/47) ambiguous	0% (0/47) N	0% (0/47) gaps
39	3919236	G -> A	Protein encoding sequence predicted by BioNumerics	0% (0/47) rejected	98% G (46/47)	0% (0/47) rejected	0% (0/47) ambiguous	0% (0/47) N	0% (0/47) gaps
40	4627927	A -> C	Protein encoding sequence predicted by BioNumerics	0% (0/47) rejected	62% C (29/47)	0% (0/47) rejected	0% (0/47) ambiguous	0% (0/47) N	0% (0/47) gaps
41	4704175	G -> C	Protein encoding sequence predicted by BioNumerics	0% (0/47) rejected	98% G (46/47)	0% (0/47) rejected	0% (0/47) ambiguous	0% (0/47) N	0% (0/47) gaps
42	4810751	G -> A	conserved hypothetical protein	0% (0/47) rejected	98% G (46/47)	0% (0/47) rejected	0% (0/47) ambiguous	0% (0/47) N	0% (0/47) gaps
43	4862083	C -> G	dihydroorotase (DHODH)	0% (0/47) rejected	96% C (45/47)	0% (0/47) rejected	0% (0/47) ambiguous	0% (0/47) N	0% (0/47) gaps
44	4887501	C -> A	Protein encoding sequence predicted by BioNumerics	0% (0/47) rejected	96% C (45/47)	0% (0/47) rejected	0% (0/47) ambiguous	0% (0/47) N	0% (0/47) gaps
45	5049615	C -> T	Protein encoding sequence predicted by BioNumerics	0% (0/47) rejected	96% C (45/47)	0% (0/47) rejected	0% (0/47) ambiguous	0% (0/47) N	0% (0/47) gaps
46	5065005	G -> A	hypothetical protein	0% (0/47) rejected	98% G (46/47)	0% (0/47) rejected	0% (0/47) ambiguous	0% (0/47) N	0% (0/47) gaps
47	5180230	C -> T	hypothetical protein	0% (0/47) rejected	81% C (38/47)	0% (0/47) rejected	0% (0/47) ambiguous	0% (0/47) N	0% (0/47) gaps
48	5200128	G -> C	probable carbonic anhydrase	0% (0/47) rejected	96% G (45/47)	0% (0/47) rejected	0% (0/47) ambiguous	0% (0/47) N	0% (0/47) gaps
49	5354684	A -> T	Protein encoding sequence predicted by BioNumerics	0% (0/47) rejected	98% A (46/47)	0% (0/47) rejected	0% (0/47) ambiguous	0% (0/47) N	0% (0/47) gaps
50	5438644	G -> T	Protein encoding sequence predicted by BioNumerics	0% (0/47) rejected	96% G (45/47)	0% (0/47) rejected	0% (0/47) ambiguous	0% (0/47) N	0% (0/47) gaps
51	5518279	T -> C	hypothetical protein	0% (0/47) rejected	62% C (29/47)	0% (0/47) rejected	0% (0/47) ambiguous	0% (0/47) N	0% (0/47) gaps
52	5529241	C -> T	ATP-dependent DNA helicase RecG	0% (0/47) rejected	98% C (46/47)	0% (0/47) rejected	0% (0/47) ambiguous	0% (0/47) N	0% (0/47) gaps
53	5625095	T -> A	Protein encoding sequence predicted by BioNumerics	0% (0/47) rejected	91% T (43/47)	0% (0/47) rejected	0% (0/47) ambiguous	0% (0/47) N	0% (0/47) gaps
54	5646282	C -> T	Protein encoding sequence predicted by BioNumerics	0% (0/47) rejected	68% C (32/47)	0% (0/47) rejected	0% (0/47) ambiguous	0% (0/47) N	0% (0/47) gaps
55	5888963	C -> T	Protein encoding sequence predicted by BioNumerics	0% (0/47) rejected	91% C (43/47)	0% (0/47) rejected	0% (0/47) ambiguous	0% (0/47) N	0% (0/47) gaps
56	5962111	C -> T	PvdL	0% (0/47) rejected	51% T (24/47)	0% (0/47) rejected	0% (0/47) ambiguous	0% (0/47) N	0% (0/47) gaps
57	6026688	C -> T	Protein encoding sequence predicted by BioNumerics	0% (0/47) rejected	91% C (43/47)	0% (0/47) rejected	0% (0/47) ambiguous	0% (0/47) N	0% (0/47) gaps
58	6026753	C -> A	Protein encoding sequence predicted by BioNumerics	0% (0/47) rejected	96% C (45/47)	0% (0/47) rejected	0% (0/47) ambiguous	0% (0/47) N	0% (0/47) gaps
59	6124007	G -> A	Protein encoding sequence predicted by BioNumerics	0% (0/47) rejected	98% G (46/47)	0% (0/47) rejected	0% (0/47) ambiguous	0% (0/47) N	0% (0/47) gaps
60	6224114	A -> G	Protein encoding sequence predicted by BioNumerics	0% (0/47) rejected	96% A (45/47)	0% (0/47) rejected	0% (0/47) ambiguous	0% (0/47) N	0% (0/47) gaps
61	6283222	C -> T	probable transcriptional regulator	0% (0/47) rejected	98% C (46/47)	0% (0/47) rejected	0% (0/47) ambiguous	0% (0/47) N	0% (0/47) gaps

## Sheet: Transmission events_ST823
Possible Transmission events (ST823)	Patient ID	SNP count with non-informative SNPs (againsts reference PAO1)	Strictly filtered SNPs (against reference PAO1))	Hospital ENTRY	Hospital EXIT	ICU	Pre-entry condition	Pairwise wgSNP Distance (please refer wgSNP distance matrix given on the last Sheet of this excel workbook)
1	19	26386	4	2013-04-10	2013-04-25	4 (ER-ICU)	acquired	0
	93	26386-87	5-6	2013-06-13	2013-07-13	3 (ER-ICU)	acquired	1-2
	98	26386	4	2013-06-17	2013-09-02	2 (ER-ICU)	acquired	1-2
	175	26389	7	2013-08-09	2013-08-26	7 (ER-ICU)	acquired	2
2	317	26383	1	2014-04-29	2014-05-01	6 (ER-ICU)	imported	0
	338	26391	9	2014-05-10	2014-06-03	11 (ER-ICU)	acquired	0-4
3	370	26390	8	2014-06-03	2014-06-09	2 (ER-ICU)	imported	0
	385	26390	8	2014-06-07	2014-07-07	4 and 5 (adult-ICU)	acquired	4
	389	26390	8	2014-06-23	2014-07-03	2 (adult-ICU)	acquired	2
	412	26390	8	2014-07-08	2014-07-18	9 (ER-ICU)	acquired	2-3
	421	26390	8	2014-07-15	2014-08-19	2 (ER-ICU)	acquired	2
	440	26390	9	2014-08-12	2014-09-17	4 (ER-ICU)	acquired	1
4	342	26394	12	2014-05-06	2014-06-14	1 (adult-ICU)	acquired	0
	410	26393	11	2014-07-04	2014-08-04	8 (adult-ICU)	acquired	3
	420	26394	12	2014-07-12	2014-07-17	11 (adult-ICU)	acquired	1

[truncated: 1 more sheets: Pairwise wgSNP Distances]
